# Supplementary material for: Interpreting k-mer–based signatures for antibiotic resistance prediction
Source: Gigascience. 2020 Oct 17;9(10):giaa110. doi: 10.1093/gigascience/giaa110 (PMC7568433; doi:10.1093/gigascience/giaa110)
Supplement: giaa110_Supplemental_Files [file giaa110_supplemental_files.zip]

Archive with 4 entries (4 files):
- genomes_info.csv
- KPN_SNS-cl_lasso-annot_signatures.pdf
- KPN_SNS-cl_lasso-annot_signatures.xlsx
- supplementary-data.pdf
