# Supplementary material for: Interpreting k-mer–based signatures for antibiotic resistance prediction
Source: Gigascience. 2020 Oct 17;9(10):giaa110. doi: 10.1093/gigascience/giaa110 (PMC7568433; doi:10.1093/gigascience/giaa110)
Supplement: giaa110_Supplemental_Files [file giaa110_supplemental_files.zip › genomes_info.csv]

id	Accession	country	source	method	amikacin	aztreonam	cefepime	cefoxitin	ceftazidime	ciprofloxacin	imipenem	meropenem	piperacillin/tazobactam	tetracycline
0404010	PRJNA597427	USA	bioMerieux	Vitek 2	16	>=64	4	32	>=64	>=4	<=0.25	<=0.25	>=128	>=16
0404023	PRJNA597427	USA	bioMerieux	Vitek 2	<=2	4	<=1	>=64	8	>=4	<=0.25	<=0.25	16	8
0404025	PRJNA597427	USA	bioMerieux	Vitek 2	32	>=64	<=1	32	>=64	1	<=0.25	<=0.25	>=128	>=16
0505034	PRJNA597427	USA	bioMerieux	Vitek 2	>=64	>=64	8	>=64	>=64	>=4	>=16	>=16	>=128	4
0505049	PRJNA597427	USA	bioMerieux	Vitek 2	>=64	>=64	4	8	>=64	>=4	>=16	>=16	>=128	4
0511135	PRJNA597427	France	bioMerieux	Vitek 2	>=64	>=64	>=64	>=64	>=64	>=4	>=16	>=16	>=128	2
0601007	PRJNA597427	USA	bioMerieux	Vitek 2	>=64	>=64	8	32	>=64	>=4	>=16	>=16	>=128	4
0601009	PRJNA597427	USA	bioMerieux	Vitek 2	>=64	>=64	>=64	>=64	>=64	>=4	>=16	>=16	>=128	8
0601011	PRJNA597427	USA	bioMerieux	Vitek 2	>=64	>=64	>=64	>=64	>=64	>=4	>=16	>=16	>=128	4
0602105	PRJNA597427	USA	bioMerieux	Vitek 2	>=64	>=64	>=64	>=64	>=64	>=4	>=16	>=16	>=128	4
0602106	PRJNA597427	USA	bioMerieux	Vitek 2	>=64	>=64	16	>=64	>=64	>=4	>=16	>=16	>=128	8
0603001	PRJNA597427	USA	bioMerieux	Vitek 2	>=64	>=64	>=64	>=64	>=64	>=4	>=16	>=16	>=128	4
0603002	PRJNA597427	USA	bioMerieux	Vitek 2	>=64	>=64	8	32	>=64	>=4	>=16	>=16	>=128	4
0603003	PRJNA597427	USA	bioMerieux	Vitek 2	<=2	>=64	2	32	>=64	>=4	>=16	>=16	>=128	4
0603004	PRJNA597427		bioMerieux	Vitek 2	>=64	>=64	8	>=64	>=64	>=4	>=16	>=16	>=128	4
0603005	PRJNA597427	USA	bioMerieux	Vitek 2	>=64	>=64	2	>=64	>=64	>=4	>=16	>=16	>=128	4
0901027	PRJNA597427	France	bioMerieux	Vitek 2	>=64	>=64	4	16	>=64	>=4	>=16	>=16	>=128	4
0908021	PRJNA597427	UK	bioMerieux	Vitek 2	>=64	>=64	8	>=64	>=64	>=4	>=16	>=16	>=128	4
0911043	PRJNA597427	USA	bioMerieux	Vitek 2	16	>=64	8	>=64	>=64	>=4	>=16	>=16	>=128	8
0911047	PRJNA597427	USA	bioMerieux	Vitek 2	>=64	>=64	8	>=64	>=64	>=4	8	>=16	>=128	4
0911057	PRJNA597427	USA	bioMerieux	Vitek 2	16	>=64	32	>=64	>=64	>=4	>=16	>=16	>=128	4
1008210	PRJNA597427	USA	bioMerieux	Vitek 2	>=64	>=64	16	>=64	>=64	>=4	8	>=16	>=128	<=1
1011214	PRJNA597427	UK	bioMerieux	Vitek 2	4	16	>=64	>=64	>=64	1	>=16	>=16	>=128	>=16
1011216	PRJNA597427	UK	bioMerieux	Vitek 2	>=64	>=64	>=64	>=64	>=64	>=4	>=16	>=16	>=128	>=16
1012132	PRJNA597427	USA	bioMerieux	Vitek 2	>=64	>=64	8	>=64	>=64	>=4	>=16	>=16	>=128	4
1012150	PRJNA597427	USA	bioMerieux	Vitek 2	>=64	>=64	>=64	>=64	>=64	>=4	>=16	>=16	>=128	4
1012201	PRJNA597427	USA	bioMerieux	Vitek 2	>=64	>=64	4	16	>=64	>=4	8	>=16	>=128	4
1102103	PRJNA597427	USA	bioMerieux	Vitek 2	>=64	>=64	>=64	>=64	>=64	>=4	>=16	>=16	>=128	4
1201147	PRJNA597427	Greece	bioMerieux	Vitek 2	>=64	>=64	>=64	>=64	>=64	>=4	>=16	>=16	>=128	8
1201151	PRJNA597427	Greece	bioMerieux	Vitek 2	>=64	>=64	>=64	>=64	>=64	>=4	>=16	>=16	>=128	4
1201152	PRJNA597427	Greece	bioMerieux	Vitek 2	>=64	>=64	>=64	>=64	>=64	>=4	>=16	>=16	>=128	8
1201157	PRJNA597427	Greece	bioMerieux	Vitek 2	>=64	>=64	>=64	>=64	>=64	>=4	>=16	>=16	>=128	>=16
1203019	PRJNA597427	Greece	bioMerieux	Vitek 2	>=64	>=64	>=64	>=64	>=64	>=4	>=16	>=16	>=128	4
1203020	PRJNA597427	Greece	bioMerieux	Vitek 2	>=64	>=64	>=64	>=64	>=64	>=4	>=16	>=16	>=128	>=16
1203023	PRJNA597427	Greece	bioMerieux	Vitek 2	>=64	>=64	>=64	>=64	>=64	>=4	>=16	>=16	>=128	>=16
1203028	PRJNA597427	Greece	bioMerieux	Vitek 2	>=64	>=64	>=64	>=64	>=64	>=4	>=16	>=16	>=128	4
1203033	PRJNA597427	Greece	bioMerieux	Vitek 2	>=64	>=64	>=64	>=64	>=64	>=4	>=16	>=16	>=128	4
1203038	PRJNA597427	Greece	bioMerieux	Vitek 2	>=64	>=64	>=64	>=64	>=64	>=4	>=16	>=16	>=128	4
1203042	PRJNA597427	Greece	bioMerieux	Vitek 2	>=64	>=64	>=64	>=64	>=64	>=4	>=16	>=16	>=128	4
1203047	PRJNA597427	Greece	bioMerieux	Vitek 2	>=64	>=64	>=64	>=64	>=64	>=4	>=16	>=16	>=128	4
1204087	PRJNA597427	Greece	bioMerieux	Vitek 2	>=64	>=64	16	>=64	>=64	>=4	>=16	>=16	>=128	>=16
1204101	PRJNA597427	Greece	bioMerieux	Vitek 2	4	>=64	>=64	>=64	>=64	>=4	>=16	>=16	>=128	>=16
1204105	PRJNA597427	Greece	bioMerieux	Vitek 2	>=64	>=64	2	>=64	>=64	>=4	>=16	>=16	>=128	>=16
1204109	PRJNA597427	Greece	bioMerieux	Vitek 2	>=64	>=64	>=64	>=64	>=64	>=4	>=16	>=16	>=128	4
1204113	PRJNA597427	Greece	bioMerieux	Vitek 2	>=64	>=64	>=64	>=64	>=64	>=4	>=16	>=16	>=128	4
1305118	PRJNA597427	Senegal	bioMerieux	Vitek 2	<=2	<=1	<=1	<=4	<=1	<=0.25	<=0.25	<=0.25	<=4	<=1
1307130	PRJNA597427	Netherland	bioMerieux	Vitek 2	<=2	>=64	32	8	>=64	>=4	<=0.25	<=0.25	>=128	>=16
1328337.4	PATRIC	USA	PATRIC	broth microdilution			>32		>32	<=0.25		0.125
1328362.3	PATRIC	USA	PATRIC	Vitek 2	<=2					<=0.25	<=1	<=0.25
1328363.3	PATRIC	USA	PATRIC	Vitek 2	<=2					<=0.25	<=1	<=0.25
1328364.3	PATRIC	USA	PATRIC	Vitek 2	<=2					<=0.25	<=1	<=0.25
1328365.3	PATRIC	USA	PATRIC	Vitek 2	<=2					<=0.25	<=1	<=0.25
1328366.3	PATRIC	USA	PATRIC	Vitek 2	<=2					<=0.25	<=1	<=0.25
1328367.3	PATRIC	USA	PATRIC	Vitek 2	>=64					>=4	8	>=16
1328368.3	PATRIC	USA	PATRIC	Vitek 2	<=2					<=0.25	<=1	<=0.25
1328369.3	PATRIC	USA	PATRIC	Vitek 2	>=64					>=4	2	4
1328370.3	PATRIC	USA	PATRIC	Vitek 2	<=2					<=0.25	<=1	<=0.25
1328371.3	PATRIC	USA	PATRIC	Vitek 2	16					>=4	<=1	2
1328372.3	PATRIC	USA	PATRIC	Vitek 2	<=2					<=0.25	<=1	<=0.25
1328373.3	PATRIC	USA	PATRIC	Vitek 2	<=2					<=0.25	4	>=16
1328374.3	PATRIC	USA	PATRIC	Vitek 2	<=2					<=0.25	<=1	<=0.25
1328375.3	PATRIC	USA	PATRIC	Vitek 2	4					>=4	<=1	4
1328376.3	PATRIC	USA	PATRIC	Vitek 2	<=2					<=0.25	<=1	<=0.25
1328377.3	PATRIC	USA	PATRIC	Vitek 2	>=64					>=4	2	>=16
1328378.3	PATRIC	USA	PATRIC	Vitek 2	<=2					<=0.25	<=1	<=0.25
1328379.3	PATRIC	USA	PATRIC	Vitek 2	<=2					>=4	2	4
1328380.3	PATRIC	USA	PATRIC	Vitek 2	<=2					>=4	<=1	<=0.25
1328381.3	PATRIC	USA	PATRIC	broth microdilution							>32	>32
1328382.3	PATRIC	USA	PATRIC	broth microdilution							2	2
1328383.3	PATRIC	USA	PATRIC	broth microdilution								>32
1328386.3	PATRIC	USA	PATRIC	broth microdilution								2
1328387.3	PATRIC	USA	PATRIC	broth microdilution							4	0.38
1328389.3	PATRIC	USA	PATRIC	broth microdilution	16			>=64	>=64	>=4	>=16	>=16
1328390.3	PATRIC	USA	PATRIC	broth microdilution	<=2			<=4	<=1	<=0.25	<=1	<=0.25
1328391.3	PATRIC	USA	PATRIC	broth microdilution	<=2			<=4	<=1	<=0.25	<=1	<=0.25
1328392.3	PATRIC	USA	PATRIC	broth microdilution	<=2			<=4	<=1	<=0.25	<=1	<=0.25
1328393.3	PATRIC	USA	PATRIC	broth microdilution	<=2			<=4	<=1	<=0.25	<=1	<=0.25
1328394.3	PATRIC	USA	PATRIC	broth microdilution	<=2			<=4	<=1	<=0.25	<=1	<=0.25
1328395.3	PATRIC	USA	PATRIC	broth microdilution	<=2			<=4	<=1	<=0.25	<=1	<=0.25
1328396.3	PATRIC	USA	PATRIC	broth microdilution	>=64			>=64		>=4	>=16	>=16
1328397.3	PATRIC	USA	PATRIC	broth microdilution	<=2			<=4	<=1	<=0.25	<=1	<=0.25
1328398.3	PATRIC	USA	PATRIC	broth microdilution	<=2				>32	>2		32	>64	>8
1328399.3	PATRIC	USA	PATRIC	broth microdilution					>32	>2		32	>64
1328400.3	PATRIC	USA	PATRIC	broth microdilution					>32	>2		>8
1328401.3	PATRIC	USA	PATRIC	broth microdilution	>32				>32	>2		32	>64
1328402.3	PATRIC	USA	PATRIC	broth microdilution								4		<=4
1328403.3	PATRIC	USA	PATRIC	broth microdilution					>32			8
1328404.3	PATRIC	USA	PATRIC	broth microdilution					>32			32
1328405.3	PATRIC	USA	PATRIC	broth microdilution					>32	2		32	64
1328406.3	PATRIC	USA	PATRIC	broth microdilution								>8		8
1328407.3	PATRIC	USA	PATRIC	broth microdilution								32	>64
1328408.3	PATRIC	USA	PATRIC	broth microdilution			>16		>32	>2	4	>8		<=1
1328409.3	PATRIC	USA	PATRIC	broth microdilution								32
1328410.3	PATRIC	USA	PATRIC	broth microdilution	>32				>32	>2
1328411.3	PATRIC	USA	PATRIC	broth microdilution	16				>32	>2		32	>64
1328412.3	PATRIC	USA	PATRIC	broth microdilution	>32				>32	>2	>8	>8
1328414.3	PATRIC	USA	PATRIC	broth microdilution					>32	>2		>8
1328415.3	PATRIC	USA	PATRIC	broth microdilution	>32		>32		>32	>2		0.125	>64
1328416.3	PATRIC	USA	PATRIC	broth microdilution			<=1		<=1	>2		<=0.25
1328417.3	PATRIC	USA	PATRIC	broth microdilution			<=1		<=1	<=0.25		<=0.25
1328418.3	PATRIC	USA	PATRIC	broth microdilution			<=1		<=1	<=0.25		<=0.25
1328419.3	PATRIC	USA	PATRIC	broth microdilution			<=1		<=1	<=0.25		<=0.25
1328420.3	PATRIC	USA	PATRIC	broth microdilution			<=1		<=1	<=0.25		<=0.25
1328421.3	PATRIC	USA	PATRIC	broth microdilution	>32		16		>32	>2		>8		8
1328423.3	PATRIC	USA	PATRIC	broth microdilution	>32				>32	>2		>8	>64	8
1328424.3	PATRIC	USA	PATRIC	broth microdilution					>16	>2		32	>64	>8
1328425.3	PATRIC	USA	PATRIC	broth microdilution			<=1		<=1	0.5		<=0.25
1328426.3	PATRIC	USA	PATRIC	broth microdilution			<=1		<=1	<=0.25		<=0.25
1328427.3	PATRIC	USA	PATRIC	broth microdilution	<=2		2		>32	>2		<=0.25
1329843.3	PATRIC	USA	PATRIC	broth microdilution	4		32		>32	>2		>8	>64	<8
1400160.3	PATRIC	USA	PATRIC	broth microdilution			>32		>32	>2		>8	>64
1400161.3	PATRIC	USA	PATRIC	broth microdilution			4		>32	>2		>8	>64
1400162.3	PATRIC	USA	PATRIC	broth microdilution	>32				>32	>2		>8	>64
1400163.3	PATRIC	USA	PATRIC	broth microdilution	<=2		>32		16	>2		3	>64
1400164.3	PATRIC	USA	PATRIC	broth microdilution	<=2		32		16	>2		0.094	>64
1400165.3	PATRIC	USA	PATRIC	broth microdilution			<=1		<=1	<=0.25		<=0.25	<=4
1400166.3	PATRIC	USA	PATRIC	broth microdilution			<=1		<=1	<=0.25		<=0.25	<=4
1400167.3	PATRIC	USA	PATRIC	broth microdilution			<=1		<=1	<=0.25		<=0.25	<=4
1400168.3	PATRIC	USA	PATRIC	broth microdilution			<=1		<=1	<=0.25		<=0.25	<=4
1400169.3	PATRIC	USA	PATRIC	broth microdilution			<=1		<=1	<=0.25		3	<=4
1400170.3	PATRIC	USA	PATRIC	Vitek 2	<=2			32	<=1	>=4		32
1400171.3	PATRIC	USA	PATRIC	Vitek 2	<=2			<=4	<=1	<=0.25	<=1	<=0.25
1400172.3	PATRIC	USA	PATRIC	Vitek 2	32			>=64	>=64	>=4	>=16	>=16
1400173.3	PATRIC	USA	PATRIC	Vitek 2	<=2			<=4	<=1	<=0.25	<=1	<=0.25
1400174.3	PATRIC	USA	PATRIC	Vitek 2	>=64			>=64	>=64	>=4	>=16	>=16
1400175.3	PATRIC	USA	PATRIC	Vitek 2	>=64			<=4	>=64	>=4	<=1	<=0.25
1400176.3	PATRIC	USA	PATRIC	Vitek 2	<=2			>=64	16	>=4	<=1	>=4
1400177.3	PATRIC	USA	PATRIC	Vitek 2	<=2			<=4	<=1	<=0.25	<=1	<=0.25
1400178.3	PATRIC	USA	PATRIC	Vitek 2	16			>=64	>=64	>=4		>=16
1400179.3	PATRIC	USA	PATRIC	Vitek 2	<=2			<=4	<=1	<=0.25	<=1	<=0.25
1400180.3	PATRIC	USA	PATRIC	Vitek 2	>=64			>=64	>=64	>=4	4	>=16
1400181.3	PATRIC	USA	PATRIC	Vitek 2	>=64			8	>=64	>=4	<=1	<=0.25
1400182.3	PATRIC	USA	PATRIC	Vitek 2	>=64			>=64	>=64	>=4	>=16	>=16
1400183.3	PATRIC	USA	PATRIC	Vitek 2	<=2			<=4	<=1	<=0.25	<=1	<=0.25
1400184.3	PATRIC	USA	PATRIC	Vitek 2	16			<=4	>=64	>=4	<=1	<=0.25
1400185.3	PATRIC	USA	PATRIC	Vitek 2	16			<=4	>=64	>=4	<=1	<=0.25
1438697.3	PATRIC	USA	PATRIC	broth microdilution			>32		32	>2		>8		<=4
1438698.3	PATRIC	USA	PATRIC	broth microdilution					<=1	<=0.25			<=4
1438699.3	PATRIC	USA	PATRIC	broth microdilution			>32		>32	>2		>8	>64	>8
1438700.3	PATRIC	USA	PATRIC	broth microdilution			<=1		<=1	<=0.25		<=0.25	<=4
1438701.3	PATRIC	USA	PATRIC	broth microdilution	>32		>32		32	>2		>8	>64
1438702.3	PATRIC	USA	PATRIC	broth microdilution			<=1		<=1	<=0.25		<=0.25	<=4
1438782.3	PATRIC	USA	PATRIC	Vitek 2	16					>=4	8	8
1438783.3	PATRIC	USA	PATRIC	Vitek 2	<=2					<=0.25	<=0.25	<=0.25
1438784.3	PATRIC	USA	PATRIC	Vitek 2	>=64					>=4	1	4
1438785.3	PATRIC	USA	PATRIC	Vitek 2	<=2					<=0.25	<=0.25	<=0.25
1438786.3	PATRIC	USA	PATRIC	Vitek 2	<=2					>=4	1	8
1438787.3	PATRIC	USA	PATRIC	Vitek 2	<=2					<=0.25	<=0.25	<=0.25
1438788.3	PATRIC	USA	PATRIC	Vitek 2	<=2					>=4	2	8
1438789.3	PATRIC	USA	PATRIC	Vitek 2	<=2					<=0.25	<=0.25	<=0.25
1438790.3	PATRIC	USA	PATRIC	Vitek 2	>=64					>=4	>=16	>=16
1438791.3	PATRIC	USA	PATRIC	Vitek 2	<=2					<=0.25	<=0.25	<=0.25
1438792.3	PATRIC	USA	PATRIC	Vitek 2	16					>=4	>=16	>=16
1438793.3	PATRIC	USA	PATRIC	Vitek 2	<=2					<=0.25	<=0.25	<=0.25
1438794.3	PATRIC	USA	PATRIC	Vitek 2	>=64					>=4	>=16	>=16
1438795.3	PATRIC	USA	PATRIC	Vitek 2	<=2					>=4	<=0.25	<=0.25
1438796.3	PATRIC	USA	PATRIC	Vitek 2	16					>=4	>=16	>=16
1438797.3	PATRIC	USA	PATRIC	Vitek 2	<=2					<=0.25	<=0.25	<=0.25
1438798.3	PATRIC	USA	PATRIC	Vitek 2	<=2					>=4	2	4
1438799.3	PATRIC	USA	PATRIC	Vitek 2	<=2					<=0.25	<=0.25	<=0.25
1438800.3	PATRIC	USA	PATRIC	Vitek 2	16					>=4	>=16	>=16
1438801.3	PATRIC	USA	PATRIC	Vitek 2	<=2					<=0.25	<=0.25	<=0.25
1438802.3	PATRIC	USA	PATRIC	Vitek 2	<=2			>=64	>=64	>=4	>=16	>=16
1438803.3	PATRIC	USA	PATRIC	Vitek 2	<=2			<=4	<=1	<=0.25	<=1	<=0.25
1438804.3	PATRIC	USA	PATRIC	Vitek 2	>=64			>=64	>=64	>=4	>=16	>=16
1438805.3	PATRIC	USA	PATRIC	Vitek 2	<=2			<=4	<=1	<=0.25	<=1	<0.25
1438806.3	PATRIC	USA	PATRIC	Vitek 2	>=64			>=64	>=64	>=4	>=16	>=16
1438807.3	PATRIC	USA	PATRIC	Vitek 2	<=2			16	<=1	1	<=1	<=0.25
1438808.3	PATRIC	USA	PATRIC	Vitek 2	>=64			>=64	>=64	>=4	>=16	>=16
1438809.3	PATRIC	USA	PATRIC	Vitek 2	<=2			<=4	<=1	<=0.25	<=1	<=0.25
1438810.3	PATRIC	USA	PATRIC	Vitek 2	>=64			>=64	>=64	>=4	8	>=16
1438811.3	PATRIC	USA	PATRIC	Vitek 2	<=2			<=4	<=1	<=0.25	<=1	<=0.25
1463165.28	PATRIC	Taiwan	PATRIC	Vitek 2	>32		>16		>16
1502020	PRJNA597427	USA	bioMerieux	Vitek 2	>=64	>=64	16	>=64	>=64	>=4	>=16	>=16	>=128	4
1606283	PRJNA597427	Korea	bioMerieux	Vitek 2	<=2	4	2	32	<=1	2	<=0.25	<=0.25	16	>=16
1606284	PRJNA597427	Korea	bioMerieux	Vitek 2	<=2	>=64	4	>=64	>=64	>=4	<=0.25	<=0.25	>=128	>=16
1606285	PRJNA597427	Korea	bioMerieux	Vitek 2	<=2	>=64	<=1	<=4	>=64	1	<=0.25	<=0.25	8	<=1
1606286	PRJNA597427	Korea	bioMerieux	Vitek 2	4	>=64	>=64	>=64	>=64	>=4	<=0.25	0.5	>=128	>=16
1606287	PRJNA597427	Korea	bioMerieux	Vitek 2	16	>=64	>=64	>=64	>=64	>=4	1	1	>=128	>=16
1707099	PRJNA449293	Serbia	bioMerieux	Vitek 2	16	>=64	>=64	>=64	>=64	>=4	>=16	>=16	>=128	4
1707100	PRJNA449293	Serbia	bioMerieux	Vitek 2	>=64	>=64	>=64	>=64	>=64	>=4	>=16	>=16	>=128	4
1707101	PRJNA449293	Serbia	bioMerieux	Vitek 2	8	>=64	>=64	32	>=64	>=4	<=0.25	0.5	32	<=1
1707102	PRJNA449293	Serbia	bioMerieux	Vitek 2	4	>=64	>=64	>=64	16	>=4	<=0.25	<=0.25	>=128	>=16
1707103	PRJNA449293	Serbia	bioMerieux	Vitek 2	16	>=64	>=64	>=64	>=64	>=4	>=16	>=16	>=128	>=16
1707104	PRJNA449293	Serbia	bioMerieux	Vitek 2	16	>=64	>=64	>=64	>=64	>=4	2	>=16	>=128	>=16
1707105	PRJNA449293	Serbia	bioMerieux	Vitek 2	8	>=64	>=64	>=64	>=64	>=4	2	>=16	>=128	>=16
1707106	PRJNA449293	Serbia	bioMerieux	Vitek 2	16	>=64	>=64	>=64	>=64	>=4	>=16	>=16	>=128	>=16
1707107	PRJNA449293	Serbia	bioMerieux	Vitek 2	8	>=64	>=64	>=64	>=64	>=4	2	>=16	>=128	>=16
1707108	PRJNA449293	Serbia	bioMerieux	Vitek 2	8	>=64	>=64	>=64	>=64	>=4	2	8	>=128	>=16
1707109	PRJNA449293	Serbia	bioMerieux	Vitek 2	16	>=64	>=64	>=64	>=64	>=4	2	>=16	>=128	>=16
1707110	PRJNA449293	Serbia	bioMerieux	Vitek 2	16	>=64	>=64	>=64	>=64	>=4	2	>=16	>=128	>=16
1707111	PRJNA449293	Serbia	bioMerieux	Vitek 2	8	>=64	>=64	>=64	>=64	>=4	2	>=16	>=128	>=16
1707112	PRJNA449293	Serbia	bioMerieux	Vitek 2	16	>=64	>=64	>=64	>=64	>=4	2	>=16	>=128	>=16
1707113	PRJNA449293	Serbia	bioMerieux	Vitek 2	16	>=64	>=64	>=64	>=64	>=4	2	>=16	>=128	>=16
1707114	PRJNA449293	Serbia	bioMerieux	Vitek 2	16	>=64	>=64	>=64	>=64	>=4	2	>=16	>=128	>=16
1707116	PRJNA449293	Serbia	bioMerieux	Vitek 2	8	>=64	>=64	>=64	>=64	>=4	1	>=16	>=128	>=16
1707117	PRJNA449293	Serbia	bioMerieux	Vitek 2	16	>=64	>=64	>=64	>=64	>=4	2	>=16	>=128	>=16
1707118	PRJNA449293	Serbia	bioMerieux	Vitek 2	16	>=64	>=64	>=64	>=64	>=4	2	>=16	>=128	>=16
1707119	PRJNA449293	Serbia	bioMerieux	Vitek 2	>=64	>=64	>=64	>=64	>=64	>=4	>=16	>=16	>=128	2
1707120	PRJNA449293	Serbia	bioMerieux	Vitek 2	32	>=64	>=64	>=64	>=64	>=4	1	>=16	>=128	>=16
1707121	PRJNA449293	Serbia	bioMerieux	Vitek 2	16	>=64	>=64	>=64	>=64	>=4	<=0.25	1	>=128	8
1707122	PRJNA449293	Serbia	bioMerieux	Vitek 2	16	>=64	>=64	>=64	>=64	>=4	2	>=16	>=128	>=16
1707123	PRJNA449293	Serbia	bioMerieux	Vitek 2	16	>=64	>=64	>=64	>=64	>=4	2	>=16	>=128	>=16
1707124	PRJNA449293	Serbia	bioMerieux	Vitek 2	8	>=64	>=64	>=64	>=64	>=4	2	>=16	>=128	>=16
1707125	PRJNA449293	Serbia	bioMerieux	Vitek 2	16	>=64	>=64	>=64	>=64	>=4	2	>=16	>=128	>=16
1707126	PRJNA449293	Serbia	bioMerieux	Vitek 2	16	>=64	>=64	>=64	>=64	>=4	2	>=16	>=128	>=16
1707127	PRJNA449293	Serbia	bioMerieux	Vitek 2	16	>=64	>=64	>=64	>=64	>=4	2	>=16	>=128	>=16
1707128	PRJNA449293	Serbia	bioMerieux	Vitek 2	16	>=64	>=64	>=64	>=64	>=4	>=16	>=16	>=128	>=16
1707129	PRJNA449293	Serbia	bioMerieux	Vitek 2	8	>=64	>=64	>=64	>=64	>=4	2	>=16	>=128	>=16
1707130	PRJNA449293	Serbia	bioMerieux	Vitek 2	8	>=64	>=64	>=64	>=64	>=4	2	8	>=128	>=16
1707131	PRJNA449293	Serbia	bioMerieux	Vitek 2	16	>=64	>=64	>=64	>=64	>=4	2	>=16	>=128	>=16
1707132	PRJNA449293	Serbia	bioMerieux	Vitek 2	<=2	>=64	>=64	>=64	>=64	>=4	<=0.25	1	>=128	8
1707133	PRJNA449293	Serbia	bioMerieux	Vitek 2	16	>=64	>=64	>=64	>=64	>=4	2	>=16	>=128	>=16
1707134	PRJNA449293	Serbia	bioMerieux	Vitek 2	16	>=64	>=64	>=64	>=64	>=4	2	>=16	>=128	>=16
1707135	PRJNA449293	Serbia	bioMerieux	Vitek 2	>=64	>=64	>=64	>=64	>=64	>=4	>=16	>=16	>=128	4
1707136	PRJNA449293	Serbia	bioMerieux	Vitek 2	4	>=64	>=64	>=64	>=64	>=4	2	8	>=128	>=16
1707137	PRJNA449293	Serbia	bioMerieux	Vitek 2	8	>=64	>=64	>=64	>=64	>=4	2	>=16	>=128	>=16
1707138	PRJNA449293	Serbia	bioMerieux	Vitek 2	8	>=64	>=64	>=64	>=64	>=4	2	>=16	>=128	>=16
1707139	PRJNA449293	Serbia	bioMerieux	Vitek 2	8	>=64	>=64	>=64	>=64	>=4	2	>=16	>=128	>=16
1707140	PRJNA449293	Serbia	bioMerieux	Vitek 2	16	>=64	>=64	>=64	>=64	>=4	<=0.25	1	>=128	>=16
1707142	PRJNA449293	Serbia	bioMerieux	Vitek 2	16	>=64	>=64	>=64	>=64	>=4	2	>=16	>=128	>=16
1707143	PRJNA449293	Serbia	bioMerieux	Vitek 2	<=2	>=64	>=64	>=64	>=64	>=4	2	>=16	>=128	>=16
1707144	PRJNA449293	Serbia	bioMerieux	Vitek 2	16	>=64	>=64	>=64	>=64	>=4	2	>=16	>=128	>=16
1707145	PRJNA449293	Serbia	bioMerieux	Vitek 2	>=64	>=64	>=64	>=64	>=64	>=4	>=16	>=16	>=128	4
1711074	PRJNA597427	Greece	bioMerieux	Vitek 2	>=64	>=64	>=64	>=64	>=64	>=4	8	>=16	>=128	>=16
1711075	PRJNA597427	Greece	bioMerieux	Vitek 2	>=64	>=64	8	32	>=64	>=4	8	>=16	>=128	4
1711076	PRJNA597427	Greece	bioMerieux	Vitek 2	>=64	<=1	>=64	>=64	>=64	>=4	>=16	>=16	>=128	>=16
1711077	PRJNA597427	Greece	bioMerieux	Vitek 2	>=64	>=64	>=64	>=64	>=64	>=4	>=16	>=16	>=128	>=16
1711078	PRJNA597427	Greece	bioMerieux	Vitek 2	>=64	>=64	>=64	>=64	>=64	>=4	4	>=16	>=128	>=16
1711080	PRJNA597427	Greece	bioMerieux	Vitek 2	>=64	>=64	>=64	>=64	>=64	>=4	8	>=16	>=128	>=16
1711082	PRJNA597427	Greece	bioMerieux	Vitek 2	32	>=64	>=64	>=64	>=64	>=4	2	>=16	>=128	>=16
1711083	PRJNA597427	Greece	bioMerieux	Vitek 2	>=64	>=64	>=64	>=64	>=64	>=4	>=16	>=16	>=128	8
1711084	PRJNA597427	Greece	bioMerieux	Vitek 2	>=64	<=1	2	>=64	<=1	>=4	8	>=16	>=128	>=16
1711085	PRJNA597427	Greece	bioMerieux	Vitek 2	16	>=64	>=64	>=64	>=64	>=4	8	>=16	>=128	>=16
1711086	PRJNA597427	Greece	bioMerieux	Vitek 2	>=64	>=64	2	16	16	>=4	>=16	>=16	>=128	>=16
1711087	PRJNA597427	Greece	bioMerieux	Vitek 2	<=2	>=64	>=64	>=64	>=64	>=4	>=16	>=16	>=128	>=16
1711088	PRJNA597427	Greece	bioMerieux	Vitek 2	>=64	>=64	>=64	>=64	>=64	>=4	>=16	>=16	>=128	4
1711089	PRJNA597427	Greece	bioMerieux	Vitek 2	>=64	>=64	>=64	>=64	>=64	>=4	8	>=16	>=128	>=16
1711090	PRJNA597427	Greece	bioMerieux	Vitek 2	>=64	>=64	>=64	>=64	>=64	>=4	>=16	>=16	>=128	8
1711091	PRJNA597427	Greece	bioMerieux	Vitek 2	>=64	>=64	>=64	>=64	>=64	>=4	>=16	>=16	>=128	4
573.12771	PATRIC		PATRIC	broth microdilution	4	32	32	>32	16	0.25	8	16		<=2
573.12772	PATRIC		PATRIC	broth microdilution	32	>64	>32	>32	>128	>8	>64	>8	>128	4
573.12773	PATRIC		PATRIC	broth microdilution	>64	>64	>32	>16	>128	>8	>64	>8	>128	16
573.12777	PATRIC		PATRIC	broth microdilution	64	>64	>32	>32	128	>8	16	>16		16
573.12778	PATRIC		PATRIC	broth microdilution	32	>64	32	>32	>256	>8	16	>16		4
573.12779	PATRIC		PATRIC	broth microdilution	>64	>64	>32	>16	>128	>8	<=0.5	>8	>128	>32
573.12780	PATRIC		PATRIC	broth microdilution	16	>64	>32	>16	>128	>8	16	>8	>128	4
573.12781	PATRIC		PATRIC	broth microdilution	16	>64	>32	>16	>128	>8	4	>8	>128	>32
573.12782	PATRIC		PATRIC	broth microdilution	>64	>64	>32	>16	>128	>8	16	>8	>128	>32
573.12783	PATRIC		PATRIC	broth microdilution	>64	>64	>32	>16	128	>8	8	>8	>128	<=2
573.12796	PATRIC	USA	PATRIC	broth microdilution	>64	>64	>32	>16	>128	>8	32	>8	>128	>32
573.12858	PATRIC	USA	Nguyen 2018	BD phoenix	<=4	16	>16	<=4	16	>2	<=0.25	<=0.125	>64	>8
573.12859	PATRIC	USA	Nguyen 2018	BD phoenix	<=4	>16	<=0.5	<=4	>16	1	<=0.25	<=0.125	4	2
573.12860	PATRIC	USA	Nguyen 2018	BD phoenix	32	>16	>16	16	>16	>2	<=0.25	<=0.125	>64	4
573.12861	PATRIC	USA	Nguyen 2018	BD phoenix	<=4	<=1	<=0.5	<=4	<=0.5	<=0.5	0.5	<=0.125	<=2	<=1
573.12862	PATRIC	USA	Nguyen 2018	BD phoenix	32	>16	1	<=4	>16	>2	<=0.25	<=0.125	8	4
573.12863	PATRIC	USA	Nguyen 2018	BD phoenix	<=4	<=1	<=0.5	<=4	<=0.5	<=0.5	<=0.25	<=0.125	4	<=1
573.12864	PATRIC	USA	Nguyen 2018	BD phoenix	<=4	>16		>16	>16	>2	>8	>8	>64	8
573.12865	PATRIC	USA	Nguyen 2018	BD phoenix	<=4	<=1	<=0.5	<=4	<=0.5	<=0.5	<=0.25	<=0.125	4	2
573.12867	PATRIC	USA	Nguyen 2018	BD phoenix	<=4	>16	16	>16	>16	>2	8	>8	>64	8
573.12868	PATRIC	USA	Nguyen 2018	BD phoenix	<=4	<=1	<=0.5	<=4	<=0.5	<=0.5	<=0.25	<=0.125	4	<=1
573.12869	PATRIC	USA	Nguyen 2018	BD phoenix	<=4	>16	>16	<=4	>16	>2	<=0.25	<=0.125	>64	>8
573.12870	PATRIC	USA	Nguyen 2018	BD phoenix	<=4	>16	>16		>16	>2	<=0.25			4
573.12871	PATRIC	USA	Nguyen 2018	BD phoenix	<=4	<=1	<=0.5	<=4	<=0.5	<=0.5	0.5	<=0.125	4	2
573.12872	PATRIC	USA	Nguyen 2018	BD phoenix	<=4	<=1	<=0.5	<=4	<=0.5	<=0.5	<=0.25	<=0.125	4	>8
573.12873	PATRIC	USA	Nguyen 2018	BD phoenix	<=4	<=1	<=0.5	<=4	<=0.5	<=0.5	<=0.25	<=0.125	4	<=1
573.12874	PATRIC	USA	Nguyen 2018	BD phoenix	<=4	>16	2	>16	>16	>2	<=0.25	<=0.125	16	>8
573.12875	PATRIC	USA	Nguyen 2018	BD phoenix	<=4	<=1	<=0.5	<=4	<=0.5	<=0.5	<=0.25	<=0.125	4	<=1
573.12876	PATRIC	USA	Nguyen 2018	BD phoenix	<=4	>16	>16	8	>16	>2	0.5	<=0.125	>64	>8
573.12877	PATRIC	USA	Nguyen 2018	BD phoenix	<=4	>16	8		>16	>2	<=0.25			>8
573.12878	PATRIC	USA	Nguyen 2018	BD phoenix	<=4	>16	>16	>16	>16	>2	<=0.25	0.094	>64	4
573.12879	PATRIC	USA	Nguyen 2018	BD phoenix	<=4	>16	1	<=4	>16	>2	<=0.25	<=0.125	8	>8
573.12880	PATRIC	USA	Nguyen 2018	BD phoenix	<=4	>16		>16	>16	>2	>8	>8	>64	2
573.12881	PATRIC	USA	Nguyen 2018	BD phoenix	<=4	<=1	<=0.5	<=4	<=0.5	<=0.5	0.5	<=0.125	4	<=1
573.12882	PATRIC	USA	Nguyen 2018	BD phoenix	<=4	<=1	<=0.5	<=4	<=0.5	<=0.5	0.5	<=0.125	4	<=1
573.12883	PATRIC	USA	Nguyen 2018	BD phoenix	<=4	<=1	<=0.5	<=4	<=0.5	<=0.5	<=0.25	<=0.125	8	<=1
573.12884	PATRIC	USA	Nguyen 2018	BD phoenix	<=4	>16	16	>16	>16	>2	<=0.25	0.125	>64	4
573.12885	PATRIC	USA	Nguyen 2018	BD phoenix	<=4	<=1	<=0.5	<=4	<=0.5	<=0.5	0.5	<=0.125	4	<=1
573.12886	PATRIC	USA	Nguyen 2018	BD phoenix	<=4	<=1	<=0.5	<=4	<=0.5	<=0.5	<=0.25	<=0.125	4	2
573.12887	PATRIC	USA	Nguyen 2018	BD phoenix	32	>16	16	16	>16	>2	<=0.25	<=0.125	>64	>8
573.12888	PATRIC	USA	Nguyen 2018	BD phoenix	32	>16	4	16	>16	>2	<=0.25	<=0.125	>64	2
573.12889	PATRIC	USA	Nguyen 2018	BD phoenix	<=4	<=1	<=0.5	<=4	<=0.5	<=0.5	<=0.25	<=0.125	4	<=1
573.12890	PATRIC	USA	Nguyen 2018	BD phoenix	<=4	<=1	<=0.5	<=4	<=0.5	<=0.5	<=0.25	<=0.125	4	2
573.12891	PATRIC	USA	Nguyen 2018	BD phoenix	<=4	>16	>16	>16	>16	>2	<=0.25	<=0.125	>64	>8
573.12892	PATRIC	USA	Nguyen 2018	BD phoenix	<=4	8	16	<=4	8	>2	<=0.25	<=0.125	8	<=1
573.12893	PATRIC	USA	Nguyen 2018	BD phoenix	<=4	>16	>16	8	>16	>2	<=0.25	<=0.125	>64	4
573.12894	PATRIC	USA	Nguyen 2018	BD phoenix	<=4	>16	>16	<=4	>16	>2	<=0.25	<=0.125	>64	2
573.12895	PATRIC	USA	Nguyen 2018	BD phoenix	<=4	16	<=0.5	<=4	16		0.5	<=0.125	4	<=1
573.12896	PATRIC	USA	Nguyen 2018	BD phoenix	<=4	16	1	>16	>16	>2	<=0.25	<=0.125	16	>8
573.12897	PATRIC	USA	Nguyen 2018	BD phoenix	<=4	>16	>16	8	>16	>2	<=0.25	<=0.125	>64	>8
573.12898	PATRIC	USA	Nguyen 2018	BD phoenix	<=4	>16		<=4	>16	>2	<=0.25	<=0.125	>64	>8
573.12899	PATRIC	USA	Nguyen 2018	BD phoenix	<=4	>16	>16	<=4	>16	2	0.5	<=0.125	16	>8
573.12900	PATRIC	USA	Nguyen 2018	BD phoenix	<=4	<=1	<=0.5	<=4	<=0.5	<=0.5	<=0.25	<=0.125	4	<=1
573.12901	PATRIC	USA	Nguyen 2018	BD phoenix	<=4	<=1	<=0.5	<=4	<=0.5	<=0.5	<=0.25	<=0.125	4	>8
573.12902	PATRIC	USA	Nguyen 2018	BD phoenix	<=4	<=1	<=0.5	8	<=0.5	<=0.5	<=0.25	<=0.125	4	4
573.12903	PATRIC	USA	Nguyen 2018	BD phoenix	<=4	<=1	<=0.5	<=4	<=0.5	<=0.5	<=0.25	<=0.125	4	>8
573.12904	PATRIC	USA	Nguyen 2018	BD phoenix	<=4	<=1	<=0.5	<=4	<=0.5	<=0.5	<=0.25	<=0.125	4	<=1
573.12905	PATRIC	USA	Nguyen 2018	BD phoenix	<=4	>16	>16	>16	>16	>2	>8	>8	>64	4
573.12906	PATRIC	USA	Nguyen 2018	BD phoenix	<=4	<=1	<=0.5	<=4	<=0.5	<=0.5	<=0.25	<=0.125	4	<=1
573.12907	PATRIC	USA	Nguyen 2018	BD phoenix	<=4	<=1	<=0.5	<=4	<=0.5	<=0.5	0.5	<=0.125	4	<=1
573.12908	PATRIC	USA	Nguyen 2018	BD phoenix	<=4	<=1	<=0.5	8	<=0.5	<=0.5	0.5	<=0.125	8	2
573.12909	PATRIC	USA	Nguyen 2018	BD phoenix	<=4	>16	>16	>16	>16	>2	<=0.25	<=0.125	>64	>8
573.12910	PATRIC	USA	Nguyen 2018	BD phoenix	<=4	<=1	1	16	16	1	<=0.25	<=0.125	>64	>8
573.12911	PATRIC	USA	Nguyen 2018	BD phoenix	<=4	8	<=0.5	<=4	16	2	0.5	<=0.125	<=2	<=1
573.12912	PATRIC	USA	Nguyen 2018	BD phoenix	<=4	<=1	<=0.5	<=4	<=0.5	<=0.5	<=0.25	<=0.125	4	<=1
573.12913	PATRIC	USA	Nguyen 2018	BD phoenix	<=4	>16	>16	>16	>16	>2	>8	>8	>64	>8
573.12914	PATRIC	USA	Nguyen 2018	BD phoenix	<=4	>16	>16	<=4	>16	>2	0.5	<=0.125	32	>8
573.12915	PATRIC	USA	Nguyen 2018	BD phoenix	<=4	<=1	16		1	1	<=0.25	<=0.125		>8
573.12916	PATRIC	USA	Nguyen 2018	BD phoenix	<=4	>16	<=0.5	8	>16	>2	<=0.25	<=0.125	16	4
573.12917	PATRIC	USA	Nguyen 2018	BD phoenix	<=4	<=1	<=0.5	<=4	<=0.5	<=0.5	0.5	<=0.125	4	<=1
573.12918	PATRIC	USA	Nguyen 2018	BD phoenix	<=4	16	>16	8	16	>2	0.5	<=0.125	16	4
573.12919	PATRIC	USA	Nguyen 2018	BD phoenix	<=4	>16	>16	>16	>16	>2	0.5	1	>64	>8
573.12920	PATRIC	USA	Nguyen 2018	BD phoenix	32	>16	>16	16	>16	>2	<=0.25	<=0.125	>64	2
573.12921	PATRIC	USA	Nguyen 2018	BD phoenix	<=4	<=1	<=0.5	<=4	<=0.5	<=0.5	<=0.25	<=0.125	<=2	<=1
573.12922	PATRIC	USA	Nguyen 2018	BD phoenix	<=4	<=1	<=0.5	<=4	<=0.5	<=0.5	<=0.25	<=0.125	4	<=1
573.12923	PATRIC	USA	Nguyen 2018	BD phoenix	<=4	<=1	<=0.5	<=4	<=0.5	<=0.5	0.5	<=0.125	4	2
573.12924	PATRIC	USA	Nguyen 2018	BD phoenix	<=4	>16	>16	>16	>16	2	1	0.032	>64	<=1
573.12925	PATRIC	USA	Nguyen 2018	BD phoenix	<=4	<=1	<=0.5	<=4	<=0.5	<=0.5	0.5	<=0.125	<=2	<=1
573.12926	PATRIC	USA	Nguyen 2018	BD phoenix	<=4	<=1	<=0.5	<=4	<=0.5	<=0.5	0.5	<=0.125	4	2
573.12927	PATRIC	USA	Nguyen 2018	BD phoenix	<=4	<=1	<=0.5	<=4	<=0.5	<=0.5	<=0.25	<=0.125	4	>8
573.12928	PATRIC	USA	Nguyen 2018	BD phoenix	<=4	<=1	<=0.5	<=4	<=0.5	<=0.5	<=0.25	<=0.125	4	2
573.12930	PATRIC	USA	Nguyen 2018	BD phoenix	32	<=1	<=0.5	8	<=0.5	>2	<=0.25	<=0.125	8	<=1
573.12931	PATRIC	USA	Nguyen 2018	BD phoenix	<=4	>16	1	8	>16	>2	<=0.25	<=0.125	8	2
573.12932	PATRIC	USA	Nguyen 2018	BD phoenix	<=4	8		8	>16	>2	<=0.25	<=0.125	>64	4
573.12933	PATRIC	USA	Nguyen 2018	BD phoenix	<=4	<=1	<=0.5	>16	<=0.5	<=0.5	<=0.25	<=0.125	4	<=1
573.12934	PATRIC	USA	Nguyen 2018	BD phoenix	<=4	<=1	<=0.5	<=4	<=0.5	<=0.5	0.5	<=0.125	<=2	<=1
573.12935	PATRIC	USA	Nguyen 2018	BD phoenix	<=4	<=1	<=0.5	<=4	<=0.5	<=0.5	<=0.25	<=0.125	4	<=1
573.12936	PATRIC	USA	Nguyen 2018	BD phoenix	16	>16	>16	>16	>16	>2	8	>8	>64	4
573.12937	PATRIC	USA	Nguyen 2018	BD phoenix	<=4	<=1	1	<=4	4	<=0.5	<=0.25	<=0.125	>64	>8
573.12938	PATRIC	USA	Nguyen 2018	BD phoenix	<=4	>16	16	<=4	16	>2	<=0.25	<=0.125	32	>8
573.12939	PATRIC	USA	Nguyen 2018	BD phoenix	<=4	<=1	<=0.5	<=4	<=0.5	<=0.5	<=0.25	<=0.125	4	<=1
573.12940	PATRIC	USA	Nguyen 2018	BD phoenix	<=4	<=1	<=0.5	8	<=0.5	<=0.5	<=0.25	<=0.125	8	2
573.12941	PATRIC	USA	Nguyen 2018	BD phoenix	<=4	<=1	<=0.5	<=4	<=0.5	<=0.5	2	<=0.125	<=2	2
573.12942	PATRIC	USA	Nguyen 2018	BD phoenix	<=4	16	<=0.5	16	>16	>2	<=0.25	<=0.125	8	8
573.12943	PATRIC	USA	Nguyen 2018	BD phoenix	<=4	<=1	<=0.5	<=4	<=0.5	<=0.5	<=0.25	<=0.125	4	<=1
573.12944	PATRIC	USA	Nguyen 2018	BD phoenix	<=4	>16	16	<=4	>16	>2	<=0.25	<=0.125	64	<=1
573.12945	PATRIC	USA	Nguyen 2018	BD phoenix	<=4	>16	1	>16	>16	>2	<=0.25	<=0.125	16	>8
573.12946	PATRIC	USA	Nguyen 2018	BD phoenix	<=4	<=1	<=0.5	<=4	<=0.5	<=0.5	<=0.25	<=0.125	4	<=1
573.12947	PATRIC	USA	Nguyen 2018	BD phoenix	<=4		>16	<=4	>16	>2	<=0.25	<=0.125	>64	>8
573.12948	PATRIC	USA	Nguyen 2018	BD phoenix	32	>16	>16	>16	8	>2	8	>8	>64	>8
573.12949	PATRIC	USA	Nguyen 2018	BD phoenix	<=4	>16	>16	<=4	>16	>2	<=0.25	<=0.125	16	>8
573.12950	PATRIC	USA	Nguyen 2018	BD phoenix	<=4	<=1	<=0.5	<=4	<=0.5	<=0.5	0.5	<=0.125	4	<=1
573.12951	PATRIC	USA	Nguyen 2018	BD phoenix	<=4	<=1	<=0.5	<=4	<=0.5	<=0.5	<=0.25	<=0.125	4	<=1
573.12952	PATRIC	USA	Nguyen 2018	BD phoenix	8	>16	>16	<=4	>16	>2	<=0.25	<=0.125	>64	>8
573.12953	PATRIC	USA	Nguyen 2018	BD phoenix	<=4	>16	>16	8	>16	>2	0.5	<=0.125	64	>8
573.12954	PATRIC	USA	Nguyen 2018	BD phoenix	<=4	>16	>16	>16	>16	<=0.5	<=0.25	<=0.125	>64	>8
573.12955	PATRIC	USA	Nguyen 2018	BD phoenix	<=4	<=1	<=0.5	16	<=0.5	<=0.5	0.5	<=0.125	4	2
573.12956	PATRIC	USA	Nguyen 2018	BD phoenix	<=4	>16	16	16	>16	>2	<=0.25	<=0.125	16	>8
573.12957	PATRIC	USA	Nguyen 2018	BD phoenix	<=4	>16	>16	8	>16	>2	0.5	<=0.125	16	4
573.12958	PATRIC	USA	Nguyen 2018	BD phoenix	<=4	>16	8	8	>16	>2	<=0.25	<=0.125	>64	4
573.12959	PATRIC	USA	Nguyen 2018	BD phoenix	>32	>16	4	>16	>16	1	2	4	<=2	>8
573.12960	PATRIC	USA	Nguyen 2018	BD phoenix	<=4	<=1	<=0.5	<=4	<=0.5	<=0.5	0.5	<=0.125	<=2	<=1
573.12961	PATRIC	USA	Nguyen 2018	BD phoenix	<=4	<=1	<=0.5	<=4	<=0.5	<=0.5	<=0.25	<=0.125	4	>8
573.12962	PATRIC	USA	Nguyen 2018	BD phoenix	<=4	<=1	<=0.5	>16	<=0.5	<=0.5	<=0.25	<=0.125	4	<=1
573.12963	PATRIC	USA	Nguyen 2018	BD phoenix	<=4	<=1	<=0.5	<=4	16	<=0.5	<=0.25	0.023	4	2
573.12964	PATRIC	USA	Nguyen 2018	BD phoenix	<=4	>16	2	>16	>16	>2	<=0.25	<=0.125	16	>8
573.12965	PATRIC	USA	Nguyen 2018	BD phoenix	<=4	<=1	<=0.5	16	<=0.5	<=0.5	<=0.25	<=0.125	4	>8
573.12966	PATRIC	USA	Nguyen 2018	BD phoenix	<=4	>16	>16	>16	>16	>2	>8	>8	>64	2
573.12967	PATRIC	USA	Nguyen 2018	BD phoenix	<=4	<=1	<=0.5	<=4	<=0.5	<=0.5	0.5	<=0.125	4	2
573.12968	PATRIC	USA	Nguyen 2018	BD phoenix	<=4	<=1	<=0.5	>16	1	<=0.5	<=0.25	<=0.125	16	8
573.12969	PATRIC	USA	Nguyen 2018	BD phoenix	<=4	>16	16	<=4	>16	>2	<=0.25	<=0.125	32	<=1
573.12970	PATRIC	USA	Nguyen 2018	BD phoenix	<=4	>16		16	>16	>2	<=0.25	<=0.125	32	>8
573.12971	PATRIC	USA	Nguyen 2018	BD phoenix	<=4	>16	>16	<=4	>16	>2	<=0.25	<=0.125	64	>8
573.12972	PATRIC	USA	Nguyen 2018	BD phoenix	<=4	>16	>16	<=4	16	>2	0.5	<=0.125	16	>8
573.12973	PATRIC	USA	Nguyen 2018	BD phoenix	<=4	>16	>16	<=4	>16	>2	<=0.25	<=0.125	4	<=1
573.12974	PATRIC	USA	Nguyen 2018	BD phoenix	<=4	>16	>16	<=4	>16	2	0.5	<=0.125	16	>8
573.12975	PATRIC	USA	Nguyen 2018	BD phoenix	<=4	>16	>16	8	>16	>2	2	<=0.125	8	8
573.12976	PATRIC	USA	Nguyen 2018	BD phoenix	<=4	>16	>16	8	>16	>2	<=0.25	<=0.125	>64	>8
573.12977	PATRIC	USA	Nguyen 2018	BD phoenix	<=4	>16	>16	>16	>16	>2	<=0.25	<=0.125	64	>8
573.12978	PATRIC	USA	Nguyen 2018	BD phoenix	<=4	<=1	<=0.5	16	<=0.5	>2	<=0.25	<=0.125	8	4
573.12979	PATRIC	USA	Nguyen 2018	BD phoenix	<=4	8	8	<=4	16	<=0.5	<=0.25	<=0.125	8	>8
573.12980	PATRIC	USA	Nguyen 2018	BD phoenix	<=4	<=1	<=0.5	8	<=0.5	<=0.5	<=0.25	<=0.125	8	2
573.12981	PATRIC	USA	Nguyen 2018	BD phoenix	8	>16	>16	>16	>16	>2	<=0.25	0.38	>64	>8
573.12982	PATRIC	USA	Nguyen 2018	BD phoenix	<=4	16	>16	<=4	16	>2	0.5	<=0.125	8	2
573.12983	PATRIC	USA	Nguyen 2018	BD phoenix	<=4	<=1	<=0.5	<=4	<=0.5	<=0.5	<=0.25	<=0.125	4	2
573.12984	PATRIC	USA	Nguyen 2018	BD phoenix	<=4	<=1	<=0.5	>16	<=0.5	1	<=0.25	<=0.125	16	>8
573.12985	PATRIC	USA	Nguyen 2018	BD phoenix	<=4	<=1	<=0.5	<=4	<=0.5	<=0.5	<=0.25	<=0.125	4	<=1
573.12986	PATRIC	USA	Nguyen 2018	BD phoenix	<=4	<=1	<=0.5	<=4	<=0.5	<=0.5	0.5	<=0.125	4	>8
573.12987	PATRIC	USA	Nguyen 2018	BD phoenix	8	>16	>16	8	>16	>2	<=0.25	<=0.125	>64	>8
573.12988	PATRIC	USA	Nguyen 2018	BD phoenix	<=4	>16	2	<=4	>16	<=0.5	0.5	<=0.125	8	2
573.12989	PATRIC	USA	Nguyen 2018	BD phoenix	<=4	<=1	<=0.5	<=4	<=0.5	<=0.5	<=0.25	<=0.125	8	<=1
573.12990	PATRIC	USA	Nguyen 2018	BD phoenix	32	>16	>16	8	>16	>2	<=0.25	<=0.125	>64	>8
573.12991	PATRIC	USA	Nguyen 2018	BD phoenix	<=4	<=1	<=0.5	<=4	<=0.5	<=0.5	<=0.25	<=0.125	4	<=1
573.12992	PATRIC	USA	Nguyen 2018	BD phoenix	<=4	>16	16	<=4	>16	>2	<=0.25	<=0.125	32	<=1
573.12993	PATRIC	USA	Nguyen 2018	BD phoenix	<=4	<=1	<=0.5	<=4	<=0.5	<=0.5	1	<=0.125	<=2	<=1
573.12994	PATRIC	USA	Nguyen 2018	BD phoenix	<=4	>16	16	<=4	>16	>2	<=0.25	<=0.125	32	>8
573.12995	PATRIC	USA	Nguyen 2018	BD phoenix	<=4	<=1	<=0.5	<=4	<=0.5	<=0.5	<=0.25	<=0.125	<=2	<=1
573.12996	PATRIC	USA	Nguyen 2018	BD phoenix	<=4	<=1	<=0.5	<=4	<=0.5	<=0.5	<=0.25	<=0.125	64	<=1
573.12997	PATRIC	USA	Nguyen 2018	BD phoenix	<=4	<=1	<=0.5	<=4	<=0.5	<=0.5	0.5	<=0.125	8	2
573.12998	PATRIC	USA	Nguyen 2018	BD phoenix	<=4	<=1	<=0.5	<=4	<=0.5	<=0.5	<=0.25	<=0.125	4	<=1
573.12999	PATRIC	USA	Nguyen 2018	BD phoenix	<=4	16	>16	<=4	>16	>2	<=0.25	<=0.125	16	>8
573.13000	PATRIC	USA	Nguyen 2018	BD phoenix	<=4	<=1	<=0.5	<=4	<=0.5	<=0.5	0.5	<=0.125	4	>8
573.13001	PATRIC	USA	Nguyen 2018	BD phoenix	<=4	>16	>16	<=4	>16	>2	<=0.25	<=0.125	32	>8
573.13002	PATRIC	USA	Nguyen 2018	BD phoenix	<=4	<=1	<=0.5	<=4	<=0.5	<=0.5	<=0.25	<=0.125	4	<=1
573.13003	PATRIC	USA	Nguyen 2018	BD phoenix	<=4	<=1	<=0.5	<=4	<=0.5	<=0.5	<=0.25		4	2
573.13004	PATRIC	USA	Nguyen 2018	BD phoenix	<=4	<=1	<=0.5	<=4	<=0.5	<=0.5	0.5	<=0.125	<=2	<=1
573.13005	PATRIC	USA	Nguyen 2018	BD phoenix	<=4	<=1	<=0.5	<=4	<=0.5	<=0.5	<=0.25	<=0.125	4	<=1
573.13006	PATRIC	USA	Nguyen 2018	BD phoenix	<=4	<=1	<=0.5	<=4	<=0.5	<=0.5	0.5	<=0.125	4	>8
573.13007	PATRIC	USA	Nguyen 2018	BD phoenix	<=4	>16	>16	>16	>16	>2	>8	>8	>64	>8
573.13008	PATRIC	USA	Nguyen 2018	BD phoenix	<=4	>16	>16	>16	>16	>2	<=0.25	<=0.125	32	>8
573.13009	PATRIC	USA	Nguyen 2018	BD phoenix	<=4	<=1	<=0.5	>16	<=0.5	<=0.5	<=0.25	<=0.125	16	>8
573.13010	PATRIC	USA	Nguyen 2018	BD phoenix	<=4	>16	>16	>16	>16	>2	>8	>8	>64	8
573.13011	PATRIC	USA	Nguyen 2018	BD phoenix	16	>16	16	>16	>16	>2	>8	>8	>64	4
573.13012	PATRIC	USA	Nguyen 2018	BD phoenix	<=4	>16	<=0.5	<=4	16		0.5	<=0.125	4	<=1
573.13013	PATRIC	USA	Nguyen 2018	BD phoenix	<=4	<=1	<=0.5	<=4	<=0.5	<=0.5	<=0.25	<=0.125	4	<=1
573.13014	PATRIC	USA	Nguyen 2018	BD phoenix	<=4	>16	2	>16	>16	>2	0.5	<=0.125	16	>8
573.13015	PATRIC	USA	Nguyen 2018	BD phoenix	<=4	<=1	<=0.5	<=4	<=0.5	<=0.5	<=0.25	<=0.125	4	2
573.13016	PATRIC	USA	Nguyen 2018	BD phoenix	<=4	>16	>16	16	>16	>2	<=0.25	<=0.125	16	>8
573.13017	PATRIC	USA	Nguyen 2018	BD phoenix	<=4	16	>16	<=4	>16	<=0.5	<=0.25	<=0.125	8	>8
573.13018	PATRIC	USA	Nguyen 2018	BD phoenix	<=4	16	>16	<=4	8	>2	0.5	<=0.125	8	2
573.13019	PATRIC	USA	Nguyen 2018	BD phoenix	<=4	>16	>16	>16	>16	>2	>8	>8	>64	2
573.13020	PATRIC	USA	Nguyen 2018	BD phoenix	<=4	<=1	<=0.5	<=4	<=0.5	<=0.5	0.5	<=0.125	4	2
573.13021	PATRIC	USA	Nguyen 2018	BD phoenix	<=4	>16	1	<=4	>16	1	<=0.25	<=0.125	4	2
573.13022	PATRIC	USA	Nguyen 2018	BD phoenix	<=4	<=1	<=0.5	<=4	<=0.5	<=0.5	2	<=0.125	<=2	<=1
573.13023	PATRIC	USA	Nguyen 2018	BD phoenix	32	>16	>16	8	>16	>2	<=0.25	<=0.125	>64	8
573.13024	PATRIC	USA	Nguyen 2018	BD phoenix	<=4	>16	>16	>16	>16	>2	>8	>8	>64	>8
573.13025	PATRIC	USA	Nguyen 2018	BD phoenix	<=4	>16	8	<=4	>16	>2	2	0.25	32	>8
573.13026	PATRIC	USA	Nguyen 2018	BD phoenix	<=4	<=1	<=0.5	<=4	<=0.5	<=0.5	2	<=0.125	4	2
573.13027	PATRIC	USA	Nguyen 2018	BD phoenix	<=4	<=1	<=0.5	<=4	<=0.5	<=0.5	<=0.25	<=0.125	<=2	>8
573.13028	PATRIC	USA	Nguyen 2018	BD phoenix	<=4	>16	>16	<=4	>16	>2	<=0.25	<=0.125	>64	2
573.13029	PATRIC	USA	Nguyen 2018	BD phoenix	<=4	<=1	<=0.5	<=4	<=0.5	<=0.5	<=0.25	<=0.125	<=2	>8
573.13031	PATRIC	USA	Nguyen 2018	BD phoenix	<=8	>16	>16	<=4	>16	>2	<=1	<=1	32	>8
573.13032	PATRIC	USA	Nguyen 2018	BD phoenix	<=8	>16		<=4	16	2	<=1	<=1	64	>8
573.13033	PATRIC	USA	Nguyen 2018	BD phoenix	<=8	>16	<=1	>16	>16	>2	<=1	<=1	16	>8
573.13034	PATRIC	USA	Nguyen 2018	BD phoenix	>32	>16		>16	>16	>2	8	>8	>64	4
573.13035	PATRIC	USA	Nguyen 2018	BD phoenix	<=8	>16	4	>16	>16	>2	<=1	<=1	>64	>8
573.13036	PATRIC	USA	Nguyen 2018	BD phoenix	16	>16	>16	<=4	16	>2	<=1	<=1	>64	>8
573.13037	PATRIC	USA	Nguyen 2018	BD phoenix	>32	>16	>16	>16	>16	>2	>8	>8	>64	4
573.13038	PATRIC	USA	Nguyen 2018	BD phoenix	<=8	>16	>16	<=4	16	2	<=1	<=1	8	>8
573.13039	PATRIC	USA	Nguyen 2018	BD phoenix	>32	>16	>16	>16	>16	>2	>8	>8	>64	4
573.13040	PATRIC	USA	Nguyen 2018	BD phoenix	32	>16		8	>16	>2	<=1	<=1	32	4
573.13041	PATRIC	USA	Nguyen 2018	BD phoenix	>32	8	8	16	>16	>2	<=1	<=1	>64	4
573.13042	PATRIC	USA	Nguyen 2018	BD phoenix	32	>16	16	>16	>16	>2	>8	>8	>64	4
573.13043	PATRIC	USA	Nguyen 2018	BD phoenix	<=8	4		>16	>16	>2	<=1	<=1	>64	>8
573.13044	PATRIC	USA	Nguyen 2018	BD phoenix	>32	16	16	16	>16	>2	2	2	>64	<=2
573.13045	PATRIC	USA	Nguyen 2018	BD phoenix	32	8	<=1	<=4	>16	>2	<=1	<=1	>64	4
573.13046	PATRIC	USA	Nguyen 2018	BD phoenix	<=8	16	>16	8	8	<=0.5	>8	<=1	>64	<=2
573.13047	PATRIC	USA	Nguyen 2018	BD phoenix	<=8	8	>16	<=4	16	>2	<=1	<=1	16	>8
573.13048	PATRIC	USA	Nguyen 2018	BD phoenix	<=8	>16	<=1	>16	>16	>2	>8	>8	>64	4
573.13049	PATRIC	USA	Nguyen 2018	BD phoenix	<=8	>16		>16	>16	>2	>8	>8	>64	>8
573.13050	PATRIC	USA	Nguyen 2018	BD phoenix	<=8	8	16	<=4	8	<=0.5	<=1	<=1	4	>8
573.13051	PATRIC	USA	Nguyen 2018	BD phoenix	>32	>16	4	16	>16	>2	<=1	<=1	8	4
573.13052	PATRIC	USA	Nguyen 2018	BD phoenix	32	>16	>16	>16	>16	>2	>8	>8	>64	4
573.13053	PATRIC	USA	Nguyen 2018	BD phoenix	32	>16	>16	>16	>16	>2	8	8	>64	4
573.13054	PATRIC	USA	Nguyen 2018	BD phoenix	<=8	>16	16	>16	>16	>2	<=1	<=1	>64	>8
573.13055	PATRIC	USA	Nguyen 2018	BD phoenix	<=8	>16	>16	>16	>16	>2	<=1	<=1	>64	>8
573.13056	PATRIC	USA	Nguyen 2018	BD phoenix	<=8	4	4	>16	2	>2	<=1	<=1	32	>8
573.13057	PATRIC	USA	Nguyen 2018	BD phoenix	<=8	<=2	<=1	<=4	8	<=0.5	<=1	<=1	>64	<=2
573.13058	PATRIC	USA	Nguyen 2018	BD phoenix	<=8	>16	<=1	8	>16	2	<=1	<=1	8	<=2
573.13059	PATRIC	USA	Nguyen 2018	BD phoenix	<=8	>16	<=1	8	>16	>2	<=1	<=1	>64	>8
573.13060	PATRIC	USA	Nguyen 2018	BD phoenix	<=8	>16	16	<=4	16	>2	<=1	<=1	4	>8
573.13061	PATRIC	USA	Nguyen 2018	BD phoenix	<=8	>16	>16	>16	>16	>2	<=1	<=1	64	>8
573.13062	PATRIC	USA	Nguyen 2018	BD phoenix	<=8	4	<=1	>16	>16	>2	>8	>8	>64	>8
573.13063	PATRIC	USA	Nguyen 2018	BD phoenix	<=8	>16	>16	>16	>16	>2	8	>8	>64	8
573.13064	PATRIC	USA	Nguyen 2018	BD phoenix	<=8	>16	>16	>16	>16	>2	<=1	<=1	32	>8
573.13065	PATRIC	USA	Nguyen 2018	BD phoenix	32	>16	>16	>16	>16	>2	8	8	>64	4
573.13066	PATRIC	USA	Nguyen 2018	BD phoenix	32	>16	2	8	>16	>2	<=1	<=1	8	4
573.13067	PATRIC	USA	Nguyen 2018	BD phoenix	32	>16	>16	>16	>16	>2	>8	>8	>64	>8
573.13068	PATRIC	USA	Nguyen 2018	BD phoenix	>32	>16	>16	>16	>16	>2	>8	>8	>64	4
573.13069	PATRIC	USA	Nguyen 2018	BD phoenix	>32	>16	>16	16	>16	>2	<=1	<=1	>64	4
573.13070	PATRIC	USA	Nguyen 2018	BD phoenix	16	>16	4	16	>16	>2	<=1	<=1	8	4
573.13071	PATRIC	USA	Nguyen 2018	BD phoenix	16	>16	8	8	>16	>2	<=1	<=1	16	4
573.13072	PATRIC	USA	Nguyen 2018	BD phoenix	<=8	>16	>16	<=4	>16	>2	<=1	<=1	>64	4
573.13073	PATRIC	USA	Nguyen 2018	BD phoenix	<=8	>16	>16	>16	>16	>2	>8	>8	>64	>8
573.13074	PATRIC	USA	Nguyen 2018	BD phoenix	<=8	>16	>16	<=4	>16	<=0.5	<=1	<=1	16	<=2
573.13075	PATRIC	USA	Nguyen 2018	BD phoenix	<=8	>16	4	>16	>16	>2	>8	>8	>64	4
573.13076	PATRIC	USA	Nguyen 2018	BD phoenix	32	>16	<=1	8	>16	>2	<=1	<=1	>64	>8
573.13077	PATRIC	USA	Nguyen 2018	BD phoenix	<=8	4	<=1	<=4	>16	>2	<=1	<=1	8	>8
573.13079	PATRIC	USA	Nguyen 2018	BD phoenix	32	>16	>16	>16	>16	>2	>8	4	>64	4
573.13080	PATRIC	USA	Nguyen 2018	BD phoenix	16	>16	>16	<=4	16	>2	<=1	<=1	>64	>8
573.13081	PATRIC	USA	Nguyen 2018	BD phoenix	<=8	>16	>16	<=4	16	1	<=1	<=1	4	>8
573.13082	PATRIC	USA	Nguyen 2018	BD phoenix	<=8	>16	<=1	>16	>16	>2	<=1	<=1	>64	>8
573.13083	PATRIC	USA	Nguyen 2018	BD phoenix	32	>16	16	>16	>16	>2	<=1	2	>64	4
573.13084	PATRIC	USA	Nguyen 2018	BD phoenix	32	>16	>16	>16	>16	>2	<=1	<=1	>64	>8
573.13085	PATRIC	USA	Nguyen 2018	BD phoenix	32	>16	4	8	>16	>2	<=1	<=1	8	4
573.13086	PATRIC	USA	Nguyen 2018	BD phoenix	<=8	>16	16	<=4	16	>2	<=1	<=1	16	>8
573.13087	PATRIC	USA	Nguyen 2018	BD phoenix	<=8	>16	4	>16	>16	>2	<=1	<=1	>64	>8
573.13088	PATRIC	USA	Nguyen 2018	BD phoenix	32	>16	>16	>16	>16	>2	>8	4	>64	4
573.13089	PATRIC	USA	Nguyen 2018	BD phoenix	<=8	>16	>16	>16	>16	>2	<=1	<=1	>64	4
573.13090	PATRIC	USA	Nguyen 2018	BD phoenix	<=8	>16	>16	<=4	>16	>2	<=1	<=1	8	>8
573.13091	PATRIC	USA	Nguyen 2018	BD phoenix	<=8	4		<=4	>16	>2	<=1	<=1	64	<=2
573.13092	PATRIC	USA	Nguyen 2018	BD phoenix	<=8	>16	>16	>16	>16	>2	<=1	<=1	>64	>8
573.13093	PATRIC	USA	Nguyen 2018	BD phoenix	<=8	>16	>16	16	>16	>2	<=1	<=1	>64	>8
573.13094	PATRIC	USA	Nguyen 2018	BD phoenix	<=8	>16	>16	>16	>16	>2	<=1	2	>64	>8
573.13095	PATRIC	USA	Nguyen 2018	BD phoenix	<=8	>16	>16	>16	>16	>2	>8	>8	>64	>8
573.13096	PATRIC	USA	Nguyen 2018	BD phoenix	32	>16	>16	>16	>16	>2	>8	>8	>64	4
573.13097	PATRIC	USA	Nguyen 2018	BD phoenix	<=8	>16	>16	>16	>16	>2	>8	>8	>64	4
573.13098	PATRIC	USA	Nguyen 2018	BD phoenix	<=8	>16	>16	>16	>16	>2	<=1	<=1	>64	>8
573.13099	PATRIC	USA	Nguyen 2018	BD phoenix	<=8	>16	>16	8	>16	>2	<=1	<=1	64	>8
573.13100	PATRIC	USA	Nguyen 2018	BD phoenix	<=8	<=2	4	<=4	<=0.5	1	<=1	<=1	<=2	>8
573.13101	PATRIC	USA	Nguyen 2018	BD phoenix	16	>16	<=1	>16	>16	>2	<=1	<=1	>64	8
573.13102	PATRIC	USA	Nguyen 2018	BD phoenix	<=8	>16	>16	<=4	>16	<=0.5	<=1	<=1	32	>8
573.13103	PATRIC	USA	Nguyen 2018	BD phoenix	<=8	<=2	8	<=4	1	1	<=1	<=1	4	>8
573.13104	PATRIC	USA	Nguyen 2018	BD phoenix	<=8	>16	2	<=4	>16	1	<=1	<=1	4	<=2
573.13105	PATRIC	USA	Nguyen 2018	BD phoenix	32	>16	>16	>16	>16	>2	8	4	>64	8
573.13106	PATRIC	USA	Nguyen 2018	BD phoenix	<=8	>16	>16	8	>16	>2	<=1	<=1	>64	4
573.13107	PATRIC	USA	Nguyen 2018	BD phoenix	<=8	>16	>16	<=4	>16	>2	<=1	<=1	>64	4
573.13108	PATRIC	USA	Nguyen 2018	BD phoenix	32	>16	<=1	>16	>16	>2	>8	>8	>64	4
573.13109	PATRIC	USA	Nguyen 2018	BD phoenix	<=8	>16	<=1	>16	>16	>2	>8	>8	>64	4
573.13110	PATRIC	USA	Nguyen 2018	BD phoenix	32	>16	>16	>16	>16	>2	8	8	>64	4
573.13111	PATRIC	USA	Nguyen 2018	BD phoenix	<=8	>16	<=1	>16	>16	>2	<=1	<=1	>64	4
573.13112	PATRIC	USA	Nguyen 2018	BD phoenix	<=8	>16	4	>16	>16	>2	<=1	<=1	>64	>8
573.13113	PATRIC	USA	Nguyen 2018	BD phoenix	<=8	>16	<=1	>16	>16	>2	8	>8	>64	<=2
573.13114	PATRIC	USA	Nguyen 2018	BD phoenix	<=8	>16	4	>16	>16	>2	<=1	<=1	16	>8
573.13115	PATRIC	USA	Nguyen 2018	BD phoenix	<=8	>16	8	<=4	>16	>2	<=1	<=1	8	>8
573.13116	PATRIC	USA	Nguyen 2018	BD phoenix	<=8	16	8	8	>16	>2	<=1	<=1	16	>8
573.13117	PATRIC	USA	Nguyen 2018	BD phoenix	<=8	>16	4	16	8	>2	<=1	<=1	>64	>8
573.13118	PATRIC	USA	Nguyen 2018	BD phoenix	<=8	>16	>16	<=4	>16	1	<=1	<=1	4	<=2
573.13119	PATRIC	USA	Nguyen 2018	BD phoenix	32	16	<=1	8	>16	>2	<=1	<=1	>64	>8
573.13120	PATRIC	USA	Nguyen 2018	BD phoenix	<=8	>16	>16	>16	>16	>2	<=1	<=1	16	>8
573.13121	PATRIC	USA	Nguyen 2018	BD phoenix	<=8	16	<=1	>16	>16	>2	<=1	<=1	>64	>8
573.13122	PATRIC	USA	Nguyen 2018	BD phoenix	<=8	>16	>16	<=4	>16	>2	<=1	<=1	>64	4
573.13123	PATRIC	USA	Nguyen 2018	BD phoenix	<=8	>16	>16	8	8	1	8	<=1	>64	<=2
573.13124	PATRIC	USA	Nguyen 2018	BD phoenix	<=8	>16	>16	8	>16	>2	<=1	<=1	>64	8
573.13125	PATRIC	USA	Nguyen 2018	BD phoenix	<=8	>16	<=1	8	>16	>2	<=1	<=1	16	4
573.13126	PATRIC	USA	Nguyen 2018	BD phoenix	<=8	>16	>16	8	>16	>2	<=1	<=1	>64	4
573.13127	PATRIC	USA	Nguyen 2018	BD phoenix	32	>16	>16	>16	>16	>2	8	4	>64	4
573.13128	PATRIC	USA	Nguyen 2018	BD phoenix	<=8	>16	<=1	>16	>16	>2	<=1	<=1	64	>8
573.13129	PATRIC	USA	Nguyen 2018	BD phoenix	<=8	16	4	<=4	8	1	<=1	<=1	<=2	>8
573.13130	PATRIC	USA	Nguyen 2018	BD phoenix	<=8	4	8	<=4	>16	>2	<=1	<=1	64	>8
573.13131	PATRIC	USA	Nguyen 2018	BD phoenix	16	>16	16	8	>16	>2	<=1	<=1	>64	4
573.13132	PATRIC	USA	Nguyen 2018	BD phoenix	32	>16	>16	>16	>16	>2	8	>8	>64	8
573.13133	PATRIC	USA	Nguyen 2018	BD phoenix	<=8	>16	2	<=4	>16	2	<=1	<=1	4	<=2
573.13134	PATRIC	USA	Nguyen 2018	BD phoenix	<=8	<=2	4	<=4	1	1	<=1	<=1	<=2	>8
573.13135	PATRIC	USA	Nguyen 2018	BD phoenix	<=8	>16	>16	16	>16	>2	<=1	<=1	64	4
573.13136	PATRIC	USA	Nguyen 2018	BD phoenix	<=8	<=2	<=1	>16	>16	>2	>8	>8	>64	4
573.13137	PATRIC	USA	Nguyen 2018	BD phoenix	<=8	<=2	<=1	<=4	16	<=0.5	<=1	<=1	>64	>8
573.13138	PATRIC	USA	Nguyen 2018	BD phoenix	>32	>16	>16	>16	>16	>2	>8	>8	>64	4
573.13139	PATRIC	USA	Nguyen 2018	BD phoenix	32	>16	>16	>16	>16	>2	>8	>8	>64	>8
573.13140	PATRIC	USA	Nguyen 2018	BD phoenix	16	>16	<=1	>16	>16	>2	>8	>8	>64	>8
573.13141	PATRIC	USA	Nguyen 2018	BD phoenix	<=8	<=2	2	>16	1	1	<=1	<=1	64	>8
573.13142	PATRIC	USA	Nguyen 2018	BD phoenix	<=8	>16	>16	>16	>16	>2	<=1	<=1	>64	8
573.13143	PATRIC	USA	Nguyen 2018	BD phoenix	>32	>16	>16	>16	>16	>2	>8	>8	>64	>8
573.13144	PATRIC	USA	Nguyen 2018	BD phoenix	<=8	>16	>16	16	>16	>2	<=1	<=1	16	>8
573.13145	PATRIC	USA	Nguyen 2018	BD phoenix	32	>16	>16	>16	>16	>2	8	>8	>64	4
573.13146	PATRIC	USA	Nguyen 2018	BD phoenix	<=8	>16	<=1	<=4	>16	1	<=1	<=1	4	<=2
573.13147	PATRIC	USA	Nguyen 2018	BD phoenix	<=8	<=2	>16	<=4	>16	>2	<=1	<=1	32	>8
573.13148	PATRIC	USA	Nguyen 2018	BD phoenix	<=8	>16	<=1	8	>16	>2	<=1	<=1	16	4
573.13149	PATRIC	USA	Nguyen 2018	BD phoenix	<=8	>16	>16	8	>16	>2	<=1	<=1	32	>8
573.13150	PATRIC	USA	Nguyen 2018	BD phoenix	<=8	>16	>16	<=4	>16	>2	<=1	<=1	64	>8
573.13151	PATRIC	USA	Nguyen 2018	BD phoenix	16	>16	<=1	>16	>16	>2	<=1	<=1	>64	>8
573.13152	PATRIC	USA	Nguyen 2018	BD phoenix	<=8	>16	>16	8	>16	>2	<=1	<=1	8	4
573.13153	PATRIC	USA	Nguyen 2018	BD phoenix	32	>16	>16	>16	>16	>2	4	4	>64	4
573.13156	PATRIC	USA	Nguyen 2018	BD phoenix	32	>16	16	>16	>16	>2	8	8	>64	4
573.13157	PATRIC	USA	Nguyen 2018	BD phoenix	32	>16	<=1	8	>16	>2	<=1	<=1	4	4
573.13158	PATRIC	USA	Nguyen 2018	BD phoenix	16	>16	>16	8	>16	>2	<=1	<=1	>64	>8
573.13159	PATRIC	USA	Nguyen 2018	BD phoenix	16	4	<=1	>16	>16	>2	<=1	<=1	>64	>8
573.13160	PATRIC	USA	Nguyen 2018	BD phoenix	<=8	>16	<=1	>16	>16	>2	<=1	4	>64	>8
573.13161	PATRIC	USA	Nguyen 2018	BD phoenix	32	>16	16	>16	>16	>2	>8	8	>64	4
573.13162	PATRIC	USA	Nguyen 2018	BD phoenix	<=8	>16	>16	>16	>16	>2		>8	>64	>8
573.13163	PATRIC	USA	Nguyen 2018	BD phoenix	32	>16	>16	>16	>16	>2	>8	>8	>64	4
573.13164	PATRIC	USA	Nguyen 2018	BD phoenix	<=8	16	<=1	>16	>16	>2	>8	>8	>64	4
573.13165	PATRIC	USA	Nguyen 2018	BD phoenix	<=8	>16	>16	>16	>16	>2	<=1	<=1	64	>8
573.13166	PATRIC	USA	Nguyen 2018	BD phoenix	<=8	16	8	<=4	16	>2	<=1	<=1	16	>8
573.13167	PATRIC	USA	Nguyen 2018	BD phoenix	>32	>16	8	>16	>16	>2	>8	>8	>64	>8
573.13168	PATRIC	USA	Nguyen 2018	BD phoenix	<=8	16	8	<=4	>16	>2	<=1	<=1	16	>8
573.13169	PATRIC	USA	Nguyen 2018	BD phoenix	16	>16	>16	>16	>16	>2	>8	>8	>64	4
573.13170	PATRIC	USA	Nguyen 2018	BD phoenix	<=8	16		<=4	16	>2	<=1	<=1	32	>8
573.13171	PATRIC	USA	Nguyen 2018	BD phoenix	<=8	8	>16	<=4	>16	>2	<=1	<=1	>64	4
573.13172	PATRIC	USA	Nguyen 2018	BD phoenix	<=8	>16	<=1	>16	>16	>2	>8	>8	>64	>8
573.13173	PATRIC	USA	Nguyen 2018	BD phoenix	<=8	>16	>16	>16	>16	>2	<=1	<=1	>64	>8
573.13174	PATRIC	USA	Nguyen 2018	BD phoenix	<=8	>16	>16	>16	>16	>2	>8	>8	>64	>8
573.13175	PATRIC	USA	Nguyen 2018	BD phoenix	32	>16	>16	>16	>16	>2	>8	>8	>64	4
573.13176	PATRIC	USA	Nguyen 2018	BD phoenix	32	>16	>16	>16	>16	>2	>8	>8	>64	4
573.13177	PATRIC	USA	Nguyen 2018	BD phoenix	16	>16	>16	>16	>16	>2	<=1	2	>64	>8
573.13178	PATRIC	USA	Nguyen 2018	BD phoenix	<=8	>16	>16	>16	>16	>2	>8	>8	>64	>8
573.13179	PATRIC	USA	Nguyen 2018	BD phoenix	32	>16		8	>16	>2	<=1	<=1	64	<=2
573.13180	PATRIC	USA	Nguyen 2018	BD phoenix	<=8	>16	>16	<=4	>16	>2	<=1	<=1	>64	>8
573.13181	PATRIC	USA	Nguyen 2018	BD phoenix	<=8	>16	16	8	>16	>2	<=1	<=1	>64	>8
573.13182	PATRIC	USA	Nguyen 2018	BD phoenix	<=8	>16	<=1	>16	>16	>2	>8	>8	>64	8
573.13183	PATRIC	USA	Nguyen 2018	BD phoenix	<=8	>16	>16	>16	>16	>2	2	4	>64	<=2
573.13185	PATRIC	USA	Nguyen 2018	BD phoenix	<=8	>16	<=1	>16	>16	>2	<=1	<=1	>64	4
573.13186	PATRIC	USA	Nguyen 2018	BD phoenix	<=8	>16	>16	>16	>16	>2	4		>64	>8
573.13187	PATRIC	USA	Nguyen 2018	BD phoenix	<=8	>16	>16	>16	>16	>2	<=1	<=1	>64	>8
573.13189	PATRIC	USA	Nguyen 2018	BD phoenix	32	>16	>16	>16	>16	>2	>8	>8	>64	4
573.13190	PATRIC	USA	Nguyen 2018	BD phoenix	32	>16	>16	>16	>16	>2	8	8	>64	4
573.13191	PATRIC	USA	Nguyen 2018	BD phoenix	16	>16	>16	>16	>16	>2	8	>8	>64	>8
573.13192	PATRIC	USA	Nguyen 2018	BD phoenix	<=8	>16	>16	<=4	>16	>2	<=1	<=1	>64	<=2
573.13193	PATRIC	USA	Nguyen 2018	BD phoenix	32	>16	16	>16	>16	>2	8	8	>64	4
573.13194	PATRIC	USA	Nguyen 2018	BD phoenix	<=8	16	<=1	>16	>16	>2	<=1	<=1	>64	4
573.13195	PATRIC	USA	Nguyen 2018	BD phoenix	<=8	>16	<=1	>16	>16	>2	>8	>8	>64	4
573.13196	PATRIC	USA	Nguyen 2018	BD phoenix	<=8	>16	>16	>16	>16	>2	<=1	<=1	>64	>8
573.13197	PATRIC	USA	Nguyen 2018	BD phoenix	<=8	4	<=1	>16	>16	>2	<=1	<=1	>64	>8
573.13198	PATRIC	USA	Nguyen 2018	BD phoenix	<=8	16	8	8	>16	<=0.5	<=1	<=1	>64	<=2
573.13199	PATRIC	USA	Nguyen 2018	BD phoenix	<=8	>16	4	8	>16	<=0.5	<=1	<=1	>64	<=2
573.13200	PATRIC	USA	Nguyen 2018	BD phoenix	<=8	>16	>16	>16	>16	>2	<=1	<=1	>64	8
573.13201	PATRIC	USA	Nguyen 2018	BD phoenix	>32	>16	>16	>16	>16	>2	8	8	>64	4
573.13202	PATRIC	USA	Nguyen 2018	BD phoenix	<=8	<=2	<=1	>16	>16	>2	<=1	4	>64	8
573.13203	PATRIC	USA	Nguyen 2018	BD phoenix	<=8	>16	4	8	>16	2	<=1	<=1	8	<=2
573.13204	PATRIC	USA	Nguyen 2018	BD phoenix	<=8	>16	>16	8	>16	>2	<=1	<=1	64	>8
573.13205	PATRIC	USA	Nguyen 2018	BD phoenix	>32	>16	>16	>16	>16	>2	8	4	>64	4
573.13206	PATRIC	USA	Nguyen 2018	BD phoenix	>32	>16	>16	>16	>16	>2	2	4	>64	8
573.13207	PATRIC	USA	Nguyen 2018	BD phoenix	>32	>16	>16	>16	>16	>2	8	8	>64	4
573.13208	PATRIC	USA	Nguyen 2018	BD phoenix	>32	>16	>16	>16	>16	>2	2	4	>64	4
573.13209	PATRIC	USA	Nguyen 2018	BD phoenix	<=8	>16	>16	>16	>16	>2	<=1	<=1	32	>8
573.13210	PATRIC	USA	Nguyen 2018	BD phoenix	32	>16	>16	>16	>16	>2	>8	>8	>64	4
573.13211	PATRIC	USA	Nguyen 2018	BD phoenix	32	>16	>16	>16	>16	>2	>8	>8	>64	4
573.13212	PATRIC	USA	Nguyen 2018	BD phoenix	<=8	>16	<=1	>16	>16	>2	>8	>8	>64	>8
573.13213	PATRIC	USA	Nguyen 2018	BD phoenix	<=8	>16	<=1	>16	>16	>2	8	>8	>64	4
573.13214	PATRIC	USA	Nguyen 2018	BD phoenix	<=8	>16	>16	>16	>16	>2	>8	>8	>64	>8
573.13215	PATRIC	USA	Nguyen 2018	BD phoenix	<=8	>16	>16	>16	>16	>2	>8	>8	>64	>8
573.13216	PATRIC	USA	Nguyen 2018	BD phoenix	<=8	>16	>16	16	>16	>2	<=1	<=1	64	>8
573.13217	PATRIC	USA	Nguyen 2018	BD phoenix	32	>16	>16	>16	>16	>2	>8	>8	>64	4
573.13218	PATRIC	USA	Nguyen 2018	BD phoenix	<=8	>16	>16	>16	>16	>2	<=1	2	>64	>8
573.13219	PATRIC	USA	Nguyen 2018	BD phoenix	32	>16	>16	>16	>16	>2	>8	>8	>64	4
573.13220	PATRIC	USA	Nguyen 2018	BD phoenix	<=8	>16	>16	>16	>16	>2	>8	>8	>64	4
573.13221	PATRIC	USA	Nguyen 2018	BD phoenix	32	>16	>16	>16	>16	>2	>8	>8	>64	4
573.13222	PATRIC	USA	Nguyen 2018	BD phoenix	<=8	>16	16	>16	>16	>2	2	4	>64	>8
573.13223	PATRIC	USA	Nguyen 2018	BD phoenix	<=8	>16	<=1	>16	>16	>2	<=1	<=1	>64	>8
573.13224	PATRIC	USA	Nguyen 2018	BD phoenix	<=8	>16	<=1	>16	>16	>2	>8	>8	>64	<=2
573.13225	PATRIC	USA	Nguyen 2018	BD phoenix	<=8	>16	>16	8	>16	>2	<=1	<=1	>64	4
573.13226	PATRIC	USA	Nguyen 2018	BD phoenix	16	>16		>16	>16	>2	<=1	<=1	>64	>8
573.13227	PATRIC	USA	Nguyen 2018	BD phoenix	32	>16	4	>16	>16	>2	<=1	<=1	>64	>8
573.13228	PATRIC	USA	Nguyen 2018	BD phoenix	32	>16	4	16	>16	>2	<=1	<=1	8	4
573.13229	PATRIC	USA	Nguyen 2018	BD phoenix	<=8	>16	>16	<=4	>16	2	<=1	<=1	8	>8
573.13230	PATRIC	USA	Nguyen 2018	BD phoenix	<=8	>16	>16	>16	>16	>2	<=1	<=1	32	8
573.13231	PATRIC	USA	Nguyen 2018	BD phoenix	<=8	>16	<=1	8	>16	>2	<=1	<=1	16	4
573.13232	PATRIC	USA	Nguyen 2018	BD phoenix	16	>16		>16	>16	>2	<=1	<=1	>64	8
573.13233	PATRIC	USA	Nguyen 2018	BD phoenix	32	>16	>16	>16	>16	>2	8	8	>64	4
573.13234	PATRIC	USA	Nguyen 2018	BD phoenix	>32	>16	16	>16	>16	>2	>8	>8	>64	4
573.13235	PATRIC	USA	Nguyen 2018	BD phoenix	<=8	>16	>16	>16	>16	>2	8	>8	>64	4
573.13236	PATRIC	USA	Nguyen 2018	BD phoenix	32	>16	16	>16	>16	>2	<=1	4	>64	<=2
573.13237	PATRIC	USA	Nguyen 2018	BD phoenix	32	>16	>16	>16	>16	>2	>8	8	>64	4
573.13238	PATRIC	USA	Nguyen 2018	BD phoenix	32		<=1	>16	>16	>2	>8	>8	>64	4
573.13239	PATRIC	USA	Nguyen 2018	BD phoenix	>32	>16		>16	>16	>2	<=1	<=1	>64	>8
573.13240	PATRIC	USA	Nguyen 2018	BD phoenix	>32	>16	>16	>16	>16	>2	>8	>8	>64	4
573.13241	PATRIC	USA	Nguyen 2018	BD phoenix	<=8	>16	16	<=4	>16	2	<=1	<=1	>64	<=2
573.13242	PATRIC	USA	Nguyen 2018	BD phoenix	<=8	>16	4	>16	>16	>2	<=1	<=1	16	>8
573.13243	PATRIC	USA	Nguyen 2018	BD phoenix	<=8	>16	2	>16	>16	>2	<=1	<=1	16	>8
573.13244	PATRIC	USA	Nguyen 2018	BD phoenix	<=8	>16	>16	<=4	>16	>2	<=1	<=1	64	>8
573.13245	PATRIC	USA	Nguyen 2018	BD phoenix	<=8	>16	2	>16	>16	>2	<=1	<=1	16	>8
573.13246	PATRIC	USA	Nguyen 2018	BD phoenix	<=8	>16	>16	<=4	>16	>2	<=1	<=1	>64	<=2
573.13247	PATRIC	USA	Nguyen 2018	BD phoenix	<=8	>16	<=1	>16	>16	>2	8	>8	>64	4
573.13248	PATRIC	USA	Nguyen 2018	BD phoenix	<=8	>16	>16	8	>16	>2	<=1	<=1	>64	<=2
573.13249	PATRIC	USA	Nguyen 2018	BD phoenix	<=8	>16	>16	16	>16	>2	<=1	<=1	16	4
573.13250	PATRIC	USA	Nguyen 2018	BD phoenix	<=8	>16	16	>16	>16	>2	<=1	<=1	>64	>8
573.13251	PATRIC	USA	Nguyen 2018	BD phoenix	<=8	>16	<=1	>16	>16	>2	>8	>8	>64	8
573.13252	PATRIC	USA	Nguyen 2018	BD phoenix	>32	>16	>16	>16	>16	>2	>8	>8	>64	<=2
573.13253	PATRIC	USA	Nguyen 2018	BD phoenix	<=8	>16	16	8	>16	>2	<=1	<=1	>64	4
573.13254	PATRIC	USA	Nguyen 2018	BD phoenix	<=8	>16	>16	<=4	>16	>2	<=1	<=1	>64	4
573.13255	PATRIC	USA	Nguyen 2018	BD phoenix	16	>16	>16	>16	>16	>2	>8	2	>64	4
573.13256	PATRIC	USA	Nguyen 2018	BD phoenix	<=8	>16	>16	<=4	>16	>2	<=1	<=1	>64	<=2
573.13257	PATRIC	USA	Nguyen 2018	BD phoenix	<=8	>16	>16	>16	>16	>2	>8	>8	>64	4
573.13258	PATRIC	USA	Nguyen 2018	BD phoenix	<=8	>16	>16	<=4	>16	>2	<=1	<=1	>64	>8
573.13259	PATRIC	USA	Nguyen 2018	BD phoenix	<=8	>16	>16	>16	>16	>2	>8	>8	>64	<=2
573.13260	PATRIC	USA	Nguyen 2018	BD phoenix	<=8	16	<=1	16	>16	>2	<=1	<=1	16	>8
573.13261	PATRIC	USA	Nguyen 2018	BD phoenix	32	>16	>16	>16	>16	>2	<=1	<=1	>64	4
573.13262	PATRIC	USA	Nguyen 2018	BD phoenix	<=8	>16		8	>16	>2	<=1	<=1	>64	8
573.13263	PATRIC	USA	Nguyen 2018	BD phoenix	<=8	>16	4	>16	>16	>2	<=1	<=1	>64	>8
573.13264	PATRIC	USA	Nguyen 2018	BD phoenix	<=8	4	<=1	>16	>16	>2	<=1	<=1	>64	>8
573.13265	PATRIC	USA	Nguyen 2018	BD phoenix	<=8	>16	>16	>16	>16	>2	<=1	<=1	>64	>8
573.13266	PATRIC	USA	Nguyen 2018	BD phoenix	<=8	8	<=1	8	>16	>2	<=1	<=1	>64	4
573.13267	PATRIC	USA	Nguyen 2018	BD phoenix	<=8	>16	>16	>16	>16	>2	<=1	<=1	>64	>8
573.13268	PATRIC	USA	Nguyen 2018	BD phoenix	<=8	>16	<=1	>16	>16	>2	<=1	<=1	>64	8
573.13269	PATRIC	USA	Nguyen 2018	BD phoenix	<=8	16	>16	16	>16	>2	<=1	<=1	>64	>8
573.13270	PATRIC	USA	Nguyen 2018	BD phoenix	<=8	>16	>16	8	>16	>2	<=1	<=1	>64	4
573.13271	PATRIC	USA	Nguyen 2018	BD phoenix	16	>16	4	>16	>16	>2	<=1	<=1	16	8
573.13272	PATRIC	USA	Nguyen 2018	BD phoenix	16	4	>16	<=4	>16	>2	<=1	<=1	4	<=2
573.13273	PATRIC	USA	Nguyen 2018	BD phoenix	32	>16	>16	>16	>16	>2	>8	>8	>64	4
573.13274	PATRIC	USA	Nguyen 2018	BD phoenix	<=8	>16	<=1	>16	>16	>2	8	>8	>64	<=2
573.13275	PATRIC	USA	Nguyen 2018	BD phoenix	<=8	>16	8	<=4	>16	1	<=1	<=1	4	<=2
573.13276	PATRIC	USA	Nguyen 2018	BD phoenix	<=8	<=2	<=1	>16	>16	>2	<=1	<=1	>64	>8
573.13277	PATRIC	USA	Nguyen 2018	BD phoenix	<=8	>16	4	<=4	>16	1	<=1	<=1	>64	<=2
573.13278	PATRIC	USA	Nguyen 2018	BD phoenix	<=8	>16	<=1	>16	>16	>2	>8	>8	>64	8
573.13279	PATRIC	USA	Nguyen 2018	BD phoenix	<=8	16	>16	<=4	16	1	<=1	<=1	4	<=2
573.13280	PATRIC	USA	Nguyen 2018	BD phoenix	<=8	>16	<=1	>16	>16	>2	<=1	<=1	>64	>8
573.13281	PATRIC	USA	Nguyen 2018	BD phoenix	16	>16	>16	>16	>16	>2	<=1	<=1	>64	8
573.13282	PATRIC	USA	Nguyen 2018	BD phoenix	<=8	>16	16	8	>16	>2	<=1	<=1	16	>8
573.13283	PATRIC	USA	Nguyen 2018	BD phoenix	<=8	>16	>16	<=4	>16	>2	<=1	<=1	>64	4
573.13284	PATRIC	USA	Nguyen 2018	BD phoenix	<=8	16	16	<=4	4	>2	<=1	<=1	8	>8
573.13285	PATRIC	USA	Nguyen 2018	BD phoenix	<=8	>16	<=1	>16	>16	>2	<=1	<=1	>64	4
573.13286	PATRIC	USA	Nguyen 2018	BD phoenix	<=8	<=2	<=1	<=4	<=0.5	1	<=1	<=1	4	>8
573.13287	PATRIC	USA	Nguyen 2018	BD phoenix	<=8	>16	16	>16	>16	>2	<=1	<=1	32	>8
573.13288	PATRIC	USA	Nguyen 2018	BD phoenix	>32	>16	16	>16	>16	>2	8	8	>64	4
573.13289	PATRIC	USA	Nguyen 2018	BD phoenix	<=8	>16	<=1	>16	>16	>2	>8	>8	>64	4
573.13290	PATRIC	USA	Nguyen 2018	BD phoenix	<=8	>16	>16	>16	>16	>2	>8	>8	>64	4
573.13291	PATRIC	USA	Nguyen 2018	BD phoenix	32	>16	<=1	>16	>16	>2	<=1	<=1	>64	>8
573.13292	PATRIC	USA	Nguyen 2018	BD phoenix	<=8	>16	4	>16	>16	>2	4	>8	>64	4
573.13293	PATRIC	USA	Nguyen 2018	BD phoenix	<=8	>16	>16	8	>16	>2	<=1	<=1	8	4
573.13294	PATRIC	USA	Nguyen 2018	BD phoenix	<=8	>16	>16	16	>16	>2	<=1	<=1	16	>8
573.13295	PATRIC	USA	Nguyen 2018	BD phoenix	<=8	16	8	<=4	4	>2	<=1	<=1	8	>8
573.13296	PATRIC	USA	Nguyen 2018	BD phoenix	<=8	>16	<=1	8	16	>2	<=1	<=1	8	8
573.13297	PATRIC	USA	Nguyen 2018	BD phoenix	<=8	>16	<=1	16	16	>2	<=1	<=1	8	8
573.13298	PATRIC	USA	Nguyen 2018	BD phoenix	<=8	16	>16	<=4	4	>2	<=1	<=1	4	>8
573.13299	PATRIC	USA	Nguyen 2018	BD phoenix	<=8	>16	<=1	>16	>16	>2	<=1	<=1	>64	>8
573.13300	PATRIC	USA	Nguyen 2018	BD phoenix	16	>16	>16	8	>16	>2	<=1	<=1	8	<=2
573.13301	PATRIC	USA	Nguyen 2018	BD phoenix	<=8	>16	>16	<=4	>16	>2	<=1	<=1	16	>8
573.13302	PATRIC	USA	Nguyen 2018	BD phoenix	<=8	>16	4	>16	>16	>2	<=1	<=1	32	>8
573.13303	PATRIC	USA	Nguyen 2018	BD phoenix	>32	>16	>16	>16	>16	>2	>8	>8	>64	4
573.13304	PATRIC	USA	Nguyen 2018	BD phoenix	<=8	>16	16	<=4	>16	>2	<=1	<=1	32	>8
573.13305	PATRIC	USA	Nguyen 2018	BD phoenix	<=8	>16	<=1	>16	>16	>2	<=1	<=1	>64	>8
573.13306	PATRIC	USA	Nguyen 2018	BD phoenix	<=8	>16	>16	8	>16	>2	<=1	<=1	>64	>8
573.13307	PATRIC	USA	Nguyen 2018	BD phoenix	>32	>16	>16	>16	>16	>2	>8	>8	>64	4
573.13308	PATRIC	USA	Nguyen 2018	BD phoenix	<=8	>16	>16	8	>16	>2	<=1	<=1	>64	>8
573.13309	PATRIC	USA	Nguyen 2018	BD phoenix	<=8	>16	>16	8	>16	>2	<=1	<=1	8	<=2
573.13310	PATRIC	USA	Nguyen 2018	BD phoenix	<=8	>16	>16	<=4	>16	>2	<=1	<=1	4	>8
573.13311	PATRIC	USA	Nguyen 2018	BD phoenix	<=8	>16	>16	>16	>16	>2	<=1	<=1	>64	>8
573.13312	PATRIC	USA	Nguyen 2018	BD phoenix	<=8	>16	>16	8	>16	>2	<=1	<=1	16	>8
573.13313	PATRIC	USA	Nguyen 2018	BD phoenix	<=8	>16	4	<=4	>16	>2	<=1	<=1	>64	>8
573.13314	PATRIC	USA	Nguyen 2018	BD phoenix	<=8	>16	>16	8	16	>2	<=1	<=1	>64	>8
573.13315	PATRIC	USA	Nguyen 2018	BD phoenix	<=8	>16	>16	>16	>16	>2	<=1	<=1	>64	>8
573.13316	PATRIC	USA	Nguyen 2018	BD phoenix	<=8	>16	>16	<=4	>16	>2	<=1	<=1	>64	<=2
573.13317	PATRIC	USA	Nguyen 2018	BD phoenix	<=8	>16	>16	8	>16	>2	<=1	<=1	16	>8
573.13318	PATRIC	USA	Nguyen 2018	BD phoenix	<=8	16	8	<=4	>16	>2	<=1	<=1	8	>8
573.13319	PATRIC	USA	Nguyen 2018	BD phoenix	<=8	>16	>16	<=4	16	>2	<=1	<=1	16	>8
573.13321	PATRIC	USA	Nguyen 2018	BD phoenix	<=8	>16	<=1	8	16	>2	<=1	<=1	8	>8
573.13322	PATRIC	USA	Nguyen 2018	BD phoenix	>32	>16	>16	>16	>16	>2	2	4	>64	4
573.13323	PATRIC	USA	Nguyen 2018	BD phoenix	<=8	>16	<=1	8	>16	>2	2	<=1	>64	<=2
573.13324	PATRIC	USA	Nguyen 2018	BD phoenix	<=8	>16	<=1	8	>16	>2	<=1	<=1	>64	4
573.13325	PATRIC	USA	Nguyen 2018	BD phoenix	<=8	>16	>16	>16	>16	<=0.5	<=1	<=1	>64	<=2
573.13326	PATRIC	USA	Nguyen 2018	BD phoenix	<=8	>16	>16	16	>16	>2	<=1	<=1	>64	>8
573.13327	PATRIC	USA	Nguyen 2018	BD phoenix	32	>16		>16	>16	>2	2		>64	8
573.13328	PATRIC	USA	Nguyen 2018	BD phoenix	<=8	>16	<=1	<=4	>16	>2	<=1	<=1	64	>8
573.13329	PATRIC	USA	Nguyen 2018	BD phoenix	<=8	>16	8	8	>16	>2	<=1	<=1		4
573.13330	PATRIC	USA	Nguyen 2018	BD phoenix	<=8	>16	>16	8	>16	>2	<=1	<=1	8	4
573.13331	PATRIC	USA	Nguyen 2018	BD phoenix	<=8	16	>16	<=4	>16	>2	<=1	<=1	64	>8
573.13332	PATRIC	USA	Nguyen 2018	BD phoenix	<=8	>16	8	<=4	16	2	<=1	<=1	16	>8
573.13333	PATRIC	USA	Nguyen 2018	BD phoenix	<=8	>16	<=1	>16	>16	>2	<=1	<=1	>64	>8
573.13334	PATRIC	USA	Nguyen 2018	BD phoenix	<=8	4	<=1	<=4	>16	>2	<=1	<=1	16	4
573.13335	PATRIC	USA	Nguyen 2018	BD phoenix	<=8	16	>16	<=4	16	>2	<=1	<=1	16	>8
573.13336	PATRIC	USA	Nguyen 2018	BD phoenix	<=8	>16	<=1	<=4	>16	>2	<=1	<=1	16	4
573.13338	PATRIC	USA	Nguyen 2018	BD phoenix	<=8	>16	<=1	>16	>16	>2	<=1	<=1	>64	>8
573.13340	PATRIC	USA	Nguyen 2018	BD phoenix	<=8	>16	<=1	>16	>16	>2	<=1	<=1	>64	>8
573.13341	PATRIC	USA	Nguyen 2018	BD phoenix	32	>16	16	>16	>16	>2	<=1	2	>64	8
573.13342	PATRIC	USA	Nguyen 2018	BD phoenix	32	>16	>16	>16	>16	>2	<=1	<=1	16	>8
573.13343	PATRIC	USA	Nguyen 2018	BD phoenix	32	>16	4	>16	>16	>2	<=1	<=1	64	>8
573.13344	PATRIC	USA	Nguyen 2018	BD phoenix	<=8	>16	>16	8	>16	>2	<=1	<=1	>64	>8
573.13345	PATRIC	USA	Nguyen 2018	BD phoenix	<=8	>16	>16	16	>16	>2	<=1	<=1	>64	>8
573.13346	PATRIC	USA	Nguyen 2018	BD phoenix	<=8	>16	>16	>16	>16	<=0.5	8	>8	>64	<=2
573.13347	PATRIC	USA	Nguyen 2018	BD phoenix	32	>16	4	16	>16	>2	<=1	<=1	>64	4
573.13348	PATRIC	USA	Nguyen 2018	BD phoenix	<=8	>16	>16	<=4	>16	>2	<=1	<=1	16	<=2
573.13349	PATRIC	USA	Nguyen 2018	BD phoenix	<=8	>16	>16	8	>16	>2	<=1	<=1	16	>8
573.13350	PATRIC	USA	Nguyen 2018	BD phoenix	<=8	>16	>16	>16	>16	>2	8	>8	>64	>8
573.13351	PATRIC	USA	Nguyen 2018	BD phoenix	32	>16	16	>16	>16	>2	<=1	2	>64	4
573.13352	PATRIC	USA	Nguyen 2018	BD phoenix	<=8	<=2	<=1	8	>16	>2	<=1	<=1	>64	4
573.13353	PATRIC	USA	Nguyen 2018	BD phoenix	16	>16	>16	>16	>16	>2	<=1	<=1	>64	8
573.13354	PATRIC	USA	Nguyen 2018	BD phoenix	<=8	<=2	<=1	8	>16	>2	2	<=1	>64	4
573.13355	PATRIC	USA	Nguyen 2018	BD phoenix	<=8	>16	<=1	>16	>16	>2	8	>8	>64	>8
573.13356	PATRIC	USA	Nguyen 2018	BD phoenix	<=8	>16	<=1	>16	>16	>2	>8	>8	>64	>8
573.13357	PATRIC	USA	Nguyen 2018	BD phoenix	<=8	>16	>16	16	>16	>2	<=1	<=1	32	>8
573.13358	PATRIC	USA	Nguyen 2018	BD phoenix	<=8	>16	>16	>16	>16	<=0.5	8	>8	>64	<=2
573.13359	PATRIC	USA	Nguyen 2018	BD phoenix	<=8	>16	4	<=4	>16	2	<=1	<=1	8	<=2
573.13360	PATRIC	USA	Nguyen 2018	BD phoenix	<=8	>16	<=1	>16	>16	>2	<=1	<=1	>64	4
573.13361	PATRIC	USA	Nguyen 2018	BD phoenix	>32	>16	>16	>16	>16	>2	8	8	>64	4
573.13362	PATRIC	USA	Nguyen 2018	BD phoenix	32	>16	>16	>16	>16	>2	8	4	>64	4
573.13363	PATRIC	USA	Nguyen 2018	BD phoenix	<=8	>16	>16	>16	>16	>2	>8	2	>64	4
573.13364	PATRIC	USA	Nguyen 2018	BD phoenix	<=8	>16	>16	>16	>16	>2	2	8	>64	>8
573.13365	PATRIC	USA	Nguyen 2018	BD phoenix	<=8	>16	>16	>16	>16	>2	8	>8	>64	>8
573.13366	PATRIC	USA	Nguyen 2018	BD phoenix	<=8	<=2	<=1	<=4	<=0.5	1	<=1	<=1	4	>8
573.13367	PATRIC	USA	Nguyen 2018	BD phoenix	>32	>16		>16	>16	>2	>8	8	>64	>8
573.13368	PATRIC	USA	Nguyen 2018	BD phoenix	<=8	>16	>16	16	>16	>2	<=1	<=1	8	<=2
573.13369	PATRIC	USA	Nguyen 2018	BD phoenix	<=8	>16	>16	>16	>16	>2	>8	>8	>64	4
573.13370	PATRIC	USA	Nguyen 2018	BD phoenix	<=8	>16	2	<=4	>16	1	<=1	<=1	8	<=2
573.13371	PATRIC	USA	Nguyen 2018	BD phoenix	<=8	>16	>16	>16	>16	>2	<=1	<=1	>64	4
573.13372	PATRIC	USA	Nguyen 2018	BD phoenix	<=8	>16	>16	<=4	>16	>2	<=1	<=1	16	>8
573.13373	PATRIC	USA	Nguyen 2018	BD phoenix	<=8	>16	>16	>16	>16	>2	<=1	<=1	>64	>8
573.13374	PATRIC	USA	Nguyen 2018	BD phoenix	<=8	>16	>16	<=4	16	>2	<=1	<=1	8	>8
573.13375	PATRIC	USA	Nguyen 2018	BD phoenix	<=8	>16	>16	<=4	16	>2	<=1	<=1	32	>8
573.13376	PATRIC	USA	Nguyen 2018	BD phoenix	<=8	>16	>16	<=4	>16	>2	<=1	<=1	32	<=2
573.13377	PATRIC	USA	Nguyen 2018	BD phoenix	<=8	>16		>16	>16	>2	<=1	<=1	>64	>8
573.13378	PATRIC	USA	Nguyen 2018	BD phoenix	32	>16	>16	>16	>16	>2	>8	>8	>64	4
573.13379	PATRIC	USA	Nguyen 2018	BD phoenix	<=8	>16	>16	<=4	>16	>2	<=1	<=1	8	>8
573.13380	PATRIC	USA	Nguyen 2018	BD phoenix	<=8	>16	<=1	>16	>16	>2	>8	>8	>64	4
573.13381	PATRIC	USA	Nguyen 2018	BD phoenix	<=8	16	8	<=4	>16	>2	<=1	<=1	8	>8
573.13382	PATRIC	USA	Nguyen 2018	BD phoenix	<=8	>16		>16	>16	>2	8	>8	>64	8
573.13383	PATRIC	USA	Nguyen 2018	BD phoenix	<=8	16	16	<=4	>16	2	<=1	<=1	4	<=2
573.13384	PATRIC	USA	Nguyen 2018	BD phoenix	<=8	>16	>16	>16	>16	>2	>8	>8	>64	8
573.13385	PATRIC	USA	Nguyen 2018	BD phoenix	<=8	>16	>16	<=4	8	>2	<=1	<=1	16	>8
573.13386	PATRIC	USA	Nguyen 2018	BD phoenix	<=8	>16	16	8	16	>2	<=1	<=1	8	>8
573.13387	PATRIC	USA	Nguyen 2018	BD phoenix	32	>16	>16	>16	>16	>2	4	4	>64	>8
573.13388	PATRIC	USA	Nguyen 2018	BD phoenix	<=8	>16	>16	16	>16	>2	<=1	<=1	>64	8
573.13389	PATRIC	USA	Nguyen 2018	BD phoenix	<=8	>16	16	>16	>16	>2	>8	>8	>64	>8
573.13390	PATRIC	USA	Nguyen 2018	BD phoenix	16	>16	>16	>16	>16	>2	>8	>8	>64	4
573.13391	PATRIC	USA	Nguyen 2018	BD phoenix	<=8	>16	>16	<=4	>16	>2	<=1	<=1	32	>8
573.13392	PATRIC	USA	Nguyen 2018	BD phoenix	32	>16	>16	>16	>16	>2	>8	>8	>64	8
573.13393	PATRIC	USA	Nguyen 2018	BD phoenix	<=8	>16	>16	>16	>16	>2	<=1	<=1	>64	>8
573.13394	PATRIC	USA	Nguyen 2018	BD phoenix	32	>16	>16	>16	>16	>2	>8	4	>64	>8
573.13395	PATRIC	USA	Nguyen 2018	BD phoenix	<=8	>16	<=1	<=4	>16	>2	<=1	<=1	>64	>8
573.13396	PATRIC	USA	Nguyen 2018	BD phoenix	<=8	>16	16	<=4	>16	>2	<=1	<=1	32	<=2
573.13397	PATRIC	USA	Nguyen 2018	BD phoenix	<=8	>16	16	>16	>16	>2	8	>8	>64	>8
573.13398	PATRIC	USA	Nguyen 2018	BD phoenix	>32	>16	>16	>16	>16	>2	>8	8	>64	>8
573.13399	PATRIC	USA	Nguyen 2018	BD phoenix	>32	>16	>16	>16	>16	>2	>8	>8	>64	4
573.13400	PATRIC	USA	Nguyen 2018	BD phoenix	32	>16	>16	>16	>16	>2	>8	>8	>64	8
573.13401	PATRIC	USA	Nguyen 2018	BD phoenix	<=8	<=2	<=1	>16	<=0.5	<=0.5	<=1	<=1	16	>8
573.13402	PATRIC	USA	Nguyen 2018	BD phoenix	32	>16	<=1	>16	>16	>2	>8	>8	>64	<=2
573.13403	PATRIC	USA	Nguyen 2018	BD phoenix	<=8	>16	16	>16	>16	1	8	>8	>64	8
573.13404	PATRIC	USA	Nguyen 2018	BD phoenix	<=8	>16	>16	>16	>16	>2	<=1	<=1	16	>8
573.13405	PATRIC	USA	Nguyen 2018	BD phoenix	<=8	>16	4	>16	>16	>2	<=1	<=1	16	>8
573.13406	PATRIC	USA	Nguyen 2018	BD phoenix	<=8	>16	>16	16	>16	>2	<=1	<=1	>64	8
573.13407	PATRIC	USA	Nguyen 2018	BD phoenix	<=8	>16	>16	8	>16	>2	<=1	<=1	>64	<=2
573.13408	PATRIC	USA	Nguyen 2018	BD phoenix	<=8	<=2	<=1	16	1	<=0.5	<=1	<=1	32	>8
573.13409	PATRIC	USA	Nguyen 2018	BD phoenix	<=8	>16	16	<=4	>16	2	<=1	<=1	4	<=2
573.13411	PATRIC	USA	Nguyen 2018	BD phoenix	<=8	>16	>16	<=4	>16	<=0.5	<=1	<=1	4	<=2
573.13412	PATRIC	USA	Nguyen 2018	BD phoenix	32	>16	>16	>16	>16	>2	>8	>8	>64	4
573.13413	PATRIC	USA	Nguyen 2018	BD phoenix	<=8	>16	16	<=4	>16	>2	<=1	<=1	32	>8
573.13414	PATRIC	USA	Nguyen 2018	BD phoenix	<=8	>16	>16	<=4	>16	>2	<=1	<=1	64	>8
573.13415	PATRIC	USA	Nguyen 2018	BD phoenix	<=8	>16		>16	>16	>2	<=1	<=1	64	4
573.13416	PATRIC	USA	Nguyen 2018	BD phoenix	<=8	>16	<=1	>16	>16	>2	<=1	<=1	>64	>8
573.13418	PATRIC	USA	Nguyen 2018	BD phoenix	32	>16	>16	16	>16	>2	<=1	<=1	>64	<=2
573.13419	PATRIC	USA	Nguyen 2018	BD phoenix	16	>16	>16	>16	>16	>2	>8	>8	>64	8
573.13420	PATRIC	USA	Nguyen 2018	BD phoenix	>32	>16	16	>16	>16	>2	4	2	>64	>8
573.13422	PATRIC	USA	Nguyen 2018	BD phoenix	<=8	>16	4	>16	>16	<=0.5	<=1	<=1	>64	>8
573.13424	PATRIC	USA	Nguyen 2018	BD phoenix	<=8	>16	>16	8	>16	>2	<=1	<=1	8	>8
573.13425	PATRIC	USA	Nguyen 2018	BD phoenix	<=8	>16	>16	>16	>16	>2	<=1	<=1	16	8
573.13426	PATRIC	USA	Nguyen 2018	BD phoenix	32	>16	>16	>16	>16	>2	2		>64	8
573.13427	PATRIC	USA	Nguyen 2018	BD phoenix	<=8	>16	<=1	>16	>16	>2	>8	>8	>64	>8
573.13428	PATRIC	USA	Nguyen 2018	BD phoenix	16	>16	>16	<=4	>16	>2	<=1	<=1	>64	>8
573.13429	PATRIC	USA	Nguyen 2018	BD phoenix	16	>16	8	16	>16	>2	8	8	>64	>8
573.13430	PATRIC	USA	Nguyen 2018	BD phoenix	<=8	>16	<=1	>16	>16	>2	4		>64	4
573.13431	PATRIC	USA	Nguyen 2018	BD phoenix	32	>16	>16	>16	>16	>2	4	12	>64	<=2
573.13432	PATRIC	USA	Nguyen 2018	BD phoenix	32	>16	>16	>16	>16	>2	4	16	>64	>8
573.13433	PATRIC	USA	Nguyen 2018	BD phoenix	32	>16	>16	>16	>16	>2	>8	>8	>64	8
573.13434	PATRIC	USA	Nguyen 2018	BD phoenix	<=8	>16	<=1	>16	>16	>2	>8	>8	>64	>8
573.13435	PATRIC	USA	Nguyen 2018	BD phoenix	32	>16		8	>16	>2	<=1	<=1	>64	4
573.13436	PATRIC	USA	Nguyen 2018	BD phoenix	<=8	>16	>16	<=4	>16	>2	<=1	<=1	64	<=2
573.13437	PATRIC	USA	Nguyen 2018	BD phoenix	<=8	>16	>16	<=4	>16	>2	<=1	<=1	64	>8
573.13438	PATRIC	USA	Nguyen 2018	BD phoenix	<=8	>16	>16	>16	>16	>2	8	>8	>64	8
573.13440	PATRIC	USA	Nguyen 2018	BD phoenix	32	>16	>16	>16	>16	>2	>8	>8	>64	4
573.13441	PATRIC	USA	Nguyen 2018	BD phoenix	<=8	>16		>16	>16	>2	<=1	4	>64	>8
573.13442	PATRIC	USA	Nguyen 2018	BD phoenix	<=8	>16	16	<=4	>16	2	<=1	<=1	8	<=2
573.13443	PATRIC	USA	Nguyen 2018	BD phoenix	<=8	4	8	<=4	1	2	<=1	<=1	<=2	>8
573.13444	PATRIC	USA	Nguyen 2018	BD phoenix	16	>16	16	16	>16	>2	8	8	>64	<=2
573.13445	PATRIC	USA	Nguyen 2018	BD phoenix	32	>16	8	>16	>16	>2	<=1	<=1	>64	8
573.13446	PATRIC	USA	Nguyen 2018	BD phoenix	<=8	>16	<=1	>16	>16	>2	<=1	<=1	>64	>8
573.13447	PATRIC	USA	Nguyen 2018	BD phoenix	<=8	>16		>16	>16	>2	<=1	4	>64	8
573.13448	PATRIC	USA	Nguyen 2018	BD phoenix	16	>16	>16	>16	>16	>2	8	>8	>64	4
573.13449	PATRIC	USA	Nguyen 2018	BD phoenix	32	>16	>16	>16	>16	>2	<=1	2	>64	<=2
573.13450	PATRIC	USA	Nguyen 2018	BD phoenix	16	>16	8	16	>16	>2	<=1	4	>64	<=2
573.13451	PATRIC	USA	Nguyen 2018	BD phoenix	<=8	>16	>16	>16	>16	>2	2	4	>64	8
573.13452	PATRIC	USA	Nguyen 2018	BD phoenix	<=8	>16	16	<=4	>16	>2	<=1	<=1	16	>8
573.13453	PATRIC	USA	Nguyen 2018	BD phoenix	32	>16	>16	8	>16	>2	<=1	<=1	>64	4
573.13454	PATRIC	USA	Nguyen 2018	BD phoenix	<=8	>16	<=1	>16	>16	>2	<=1	<=1	8	>8
573.13455	PATRIC	USA	Nguyen 2018	BD phoenix	32	>16	>16	>16	>16	>2	8	>8	>64	4
573.13456	PATRIC	USA	Nguyen 2018	BD phoenix	<=8	<=2	<=1	<=4	8	<=0.5	<=1	<=1	>64	>8
573.13457	PATRIC	USA	Nguyen 2018	BD phoenix	<=8	>16	>16	16	>16	>2	<=1	<=1	>64	4
573.13458	PATRIC	USA	Nguyen 2018	BD phoenix	<=8	8		8	>16	>2	<=1	<=1	64	4
573.13459	PATRIC	USA	Nguyen 2018	BD phoenix	<=8	>16	>16	<=4	>16	>2	<=1	<=1	64	>8
573.13460	PATRIC	USA	Nguyen 2018	BD phoenix	<=8	>16	<=1	<=4	>16	>2	<=1	<=1	<=2	4
573.13461	PATRIC	USA	Nguyen 2018	BD phoenix	16	>16	16	>16	>16	>2	<=1	4	>64	4
573.13462	PATRIC	USA	Nguyen 2018	BD phoenix	<=8	16	<=1	>16	>16	>2	<=1	2	>64	>8
573.13463	PATRIC	USA	Nguyen 2018	BD phoenix	<=8	16	>16	<=4	>16	>2	<=1	<=1	>64	4
573.13464	PATRIC	USA	Nguyen 2018	BD phoenix	<=8	>16	4	8	>16	>2	<=1	<=1	32	4
573.13465	PATRIC	USA	Nguyen 2018	BD phoenix	16	>16	<=1	16	>16	>2	<=1	<=1	>64	>8
573.13466	PATRIC	USA	Nguyen 2018	BD phoenix	<=8	<=2	>16	>16	1	>2	<=1	<=1	>64	>8
573.13467	PATRIC	USA	Nguyen 2018	BD phoenix	<=8	>16		8	>16	>2	<=1	<=1	>64	4
573.13468	PATRIC	USA	Nguyen 2018	BD phoenix	32	>16	4	8	>16	>2	<=1	<=1	16	4
573.13469	PATRIC	USA	Nguyen 2018	BD phoenix	<=8	>16	>16	<=4	>16	>2	<=1	<=1	16	4
573.13470	PATRIC	USA	Nguyen 2018	BD phoenix	16	16		>16	>16	>2	>8	>8	>64	8
573.13471	PATRIC	USA	Nguyen 2018	BD phoenix	<=8	>16	16	<=4	>16	>2	<=1	<=1	64	>8
573.13472	PATRIC	USA	Nguyen 2018	BD phoenix	<=8	>16	>16	8	>16	>2	<=1	<=1	16	>8
573.13473	PATRIC	USA	Nguyen 2018	BD phoenix	<=8	>16	16	8	>16	>2	<=1	<=1	32	4
573.13474	PATRIC	USA	Nguyen 2018	BD phoenix	16	<=2	>16	>16	1	>2	<=1	<=1	>64	>8
573.13475	PATRIC	USA	Nguyen 2018	BD phoenix	<=8	>16	<=1	16	>16	>2	<=1	<=1	>64	>8
573.13476	PATRIC	USA	Nguyen 2018	BD phoenix	16	<=2	>16	>16	1	>2	<=1	<=1	>64	>8
573.13477	PATRIC	USA	Nguyen 2018	BD phoenix	16	>16	16	>16	>16	>2	<=1	4	>64	4
573.13478	PATRIC	USA	Nguyen 2018	BD phoenix	>32	>16	8	>16	>16	>2	>8	>8	>64	8
573.13479	PATRIC	USA	Nguyen 2018	BD phoenix	<=8	>16	16	8	>16	>2	<=1	<=1	16	>8
573.13480	PATRIC	USA	Nguyen 2018	BD phoenix	<=8	4	4	<=4	8	<=0.5	<=1	<=1	>64	>8
573.13481	PATRIC	USA	Nguyen 2018	BD phoenix	<=8	>16	<=1	16	>16	>2	<=1	<=1	>64	>8
573.13482	PATRIC	USA	Nguyen 2018	BD phoenix	<=8	>16	<=1	>16	>16	>2	<=1	<=1	>64	>8
573.13483	PATRIC	USA	Nguyen 2018	BD phoenix	<=8	>16	>16	>16	>16	>2	>8	>8	>64	8
573.13484	PATRIC	USA	Nguyen 2018	BD phoenix	<=8	>16	>16	<=4	>16	2	<=1	<=1	8	<=2
573.13485	PATRIC	USA	Nguyen 2018	BD phoenix	<=8	>16	>16	16	>16	>2	<=1	<=1	>64	8
573.13486	PATRIC	USA	Nguyen 2018	BD phoenix	<=8	>16	>16	8	>16	>2	<=1	<=1	64	>8
573.13487	PATRIC	USA	Nguyen 2018	BD phoenix	<=8	>16	16	>16	>16	>2	<=1	<=1	16	>8
573.13488	PATRIC	USA	Nguyen 2018	BD phoenix	<=8	>16	>16	8	>16	>2	<=1	<=1	32	4
573.13489	PATRIC	USA	Nguyen 2018	BD phoenix	<=8	>16		8	>16	>2	<=1	<=1	4	<=2
573.13490	PATRIC	USA	Nguyen 2018	BD phoenix	16	>16	16	>16	>16	>2	4	4	>64	4
573.13491	PATRIC	USA	Nguyen 2018	BD phoenix	32	>16	16	>16	>16	>2	8	4	>64	4
573.13492	PATRIC	USA	Nguyen 2018	BD phoenix	<=8	>16	8	>16	1	>2	>8	>8	16	8
573.13493	PATRIC	USA	Nguyen 2018	BD phoenix	<=8	>16	>16	>16	>16	>2	<=1	<=1	>64	>8
573.13494	PATRIC	USA	Nguyen 2018	BD phoenix	32	>16	16	<=4	>16	>2	<=1	<=1	4	4
573.13495	PATRIC	USA	Nguyen 2018	BD phoenix	16	>16	<=1	>16	>16	>2	<=1	<=1	>64	>8
573.13496	PATRIC	USA	Nguyen 2018	BD phoenix	<=8	>16	>16	<=4	>16	>2	<=1	<=1	64	>8
573.13497	PATRIC	USA	Nguyen 2018	BD phoenix	<=8	>16	>16	<=4	>16	>2	<=1	<=1	>64	4
573.13498	PATRIC	USA	Nguyen 2018	BD phoenix	<=8	>16	4	>16	>16	<=0.5	<=1	<=1	>64	>8
573.13499	PATRIC	USA	Nguyen 2018	BD phoenix	<=8	>16	>16	<=4	>16	>2	<=1	<=1	>64	4
573.13500	PATRIC	USA	Nguyen 2018	BD phoenix	<=8	>16	>16	<=4	>16	>2	<=1	<=1	16	>8
573.13501	PATRIC	USA	Nguyen 2018	BD phoenix	<=8	>16	2	>16	>16	1	<=1	<=1	16	>8
573.13502	PATRIC	USA	Nguyen 2018	BD phoenix	32	>16	4	8	>16	>2	<=1	<=1	16	4
573.13503	PATRIC	USA	Nguyen 2018	BD phoenix	32	>16	16	>16	>16	>2	8	8	>64	>8
573.13504	PATRIC	USA	Nguyen 2018	BD phoenix	<=8	>16	>16	<=4	>16	>2	<=1	<=1	16	4
573.13505	PATRIC	USA	Nguyen 2018	BD phoenix	16	>16	>16	>16	>16	>2	<=1	<=1	>64	>8
573.13506	PATRIC	USA	Nguyen 2018	BD phoenix	<=8	>16	>16	8	>16	>2	<=1	<=1	>64	>8
573.13507	PATRIC	USA	Nguyen 2018	BD phoenix	<=8	>16	>16	<=4	>16	>2	<=1	<=1	8	<=2
573.13508	PATRIC	USA	Nguyen 2018	BD phoenix	<=8	<=2	<=1	<=4	4	<=0.5	<=1	<=1	>64	>8
573.13509	PATRIC	USA	Nguyen 2018	BD phoenix	<=8	16	16	<=4	16	>2	<=1	<=1	16	>8
573.13510	PATRIC	USA	Nguyen 2018	BD phoenix	16	>16	<=1	8	>16	>2	<=1	<=1	32	4
573.13511	PATRIC	USA	Nguyen 2018	BD phoenix	<=8	<=2	<=1	<=4	8	<=0.5	<=1	<=1	>64	>8
573.13512	PATRIC	USA	Nguyen 2018	BD phoenix	<=8	>16	<=1	>16	>16	>2	>8	>8	>64	4
573.13513	PATRIC	USA	Nguyen 2018	BD phoenix	<=8	16		>16	>16	>2	>8	>8	>64	4
573.13514	PATRIC	USA	Nguyen 2018	BD phoenix	<=8	>16	>16	<=4	>16	<=0.5	<=1	<=1	32	>8
573.13515	PATRIC	USA	Nguyen 2018	BD phoenix	<=8	<=2	>16	>16	1	>2	<=1	<=1	>64	>8
573.13516	PATRIC	USA	Nguyen 2018	BD phoenix	<=8	>16		>16	>16	>2	>8	>8	>64	4
573.13517	PATRIC	USA	Nguyen 2018	BD phoenix	<=8	>16	>16	8	>16	>2	<=1	<=1	8	4
573.13518	PATRIC	USA	Nguyen 2018	BD phoenix	32	>16	8	>16	>16	>2	8	4	>64	4
573.13519	PATRIC	USA	Nguyen 2018	BD phoenix	<=8	>16	<=1	>16	>16	>2	<=1	<=1	>64	>8
573.13520	PATRIC	USA	Nguyen 2018	BD phoenix	<=8	>16	<=1	>16	>16	>2	<=1	<=1	>64	>8
573.13521	PATRIC	USA	Nguyen 2018	BD phoenix	<=8	>16	>16	<=4	>16	<=0.5	<=1	<=1	>64	>8
573.13522	PATRIC	USA	Nguyen 2018	BD phoenix	<=8	>16	<=1	>16	>16	>2	8	8	>64	>8
573.13523	PATRIC	USA	Nguyen 2018	BD phoenix	>32	>16	>16	>16	>16	>2	8	2	>64	4
573.13524	PATRIC	USA	Nguyen 2018	BD phoenix	16	>16	>16	>16	>16	>2	8	4	>64	4
573.13525	PATRIC	USA	Nguyen 2018	BD phoenix	32	>16	>16	>16	>16	>2	4	4	>64	4
573.13526	PATRIC	USA	Nguyen 2018	BD phoenix	<=8	>16	>16	>16	>16	>2	>8	>8	>64	>8
573.13527	PATRIC	USA	Nguyen 2018	BD phoenix	<=8	8	8	<=4	8	<=0.5	<=1	<=1	8	<=2
573.13528	PATRIC	USA	Nguyen 2018	BD phoenix	16	>16	4	8	>16	>2	<=1	<=1	64	4
573.13529	PATRIC	USA	Nguyen 2018	BD phoenix	32	>16	4	8	>16	>2	<=1	<=1	16	4
573.13530	PATRIC	USA	Nguyen 2018	BD phoenix	16	>16	<=1	>16	>16	>2	2	4	>64	4
573.13531	PATRIC	USA	Nguyen 2018	BD phoenix	>32	>16	>16	>16	>16	>2	>8	>8	>64	4
573.13532	PATRIC	USA	Nguyen 2018	BD phoenix	<=8	>16	>16	<=4	>16	>2	<=1	<=1	64	<=2
573.13533	PATRIC	USA	Nguyen 2018	BD phoenix	<=8	>16	>16	8	>16	>2	<=1	<=1	>64	>8
573.13534	PATRIC	USA	Nguyen 2018	BD phoenix	<=8	4		>16	>16	>2	<=1	<=1	32	>8
573.13535	PATRIC	USA	Nguyen 2018	BD phoenix	<=8	>16	>16	>16	>16	>2	>8	>8	>64	>8
573.13537	PATRIC	USA	Nguyen 2018	BD phoenix	<=8	>16		>16	>16	>2	<=1	<=1	>64	>8
573.13538	PATRIC	USA	Nguyen 2018	BD phoenix	<=8	>16	>16	16	>16	>2	<=1	<=1	>64	8
573.13539	PATRIC	USA	Nguyen 2018	BD phoenix	<=8	>16	>16	>16	>16	>2	<=1	<=1	>64	>8
573.13540	PATRIC	USA	Nguyen 2018	BD phoenix	<=8	>16	>16	>16	>16	>2	<=1	<=1	>64	>8
573.13541	PATRIC	USA	Nguyen 2018	BD phoenix	32	>16	4	16	>16	>2	<=1	<=1	4	4
573.13542	PATRIC	USA	Nguyen 2018	BD phoenix	<=8	>16	>16	16	>16	>2	<=1	<=1	32	>8
573.13543	PATRIC	USA	Nguyen 2018	BD phoenix	32	>16	>16	>16	>16	>2	>8	4	>64	4
573.13544	PATRIC	USA	Nguyen 2018	BD phoenix	<=8	>16	>16	>16	>16	>2	<=1	4	>64	>8
573.13545	PATRIC	USA	Nguyen 2018	BD phoenix	<=8	16		<=4	>16	>2	<=1	<=1	64	>8
573.13546	PATRIC	USA	Nguyen 2018	BD phoenix	32	>16	16	16	>16	>2	<=1	<=1	>64	8
573.13547	PATRIC	USA	Nguyen 2018	BD phoenix	<=8	>16	16	>16	>16	>2	<=1	<=1	8	4
573.13548	PATRIC	USA	Nguyen 2018	BD phoenix	<=8	>16	<=1	>16	>16	>2	>8	>8	>64	>8
573.13549	PATRIC	USA	Nguyen 2018	BD phoenix	<=8	<=2	>16	>16	1	>2	<=1	<=1	>64	>8
573.13550	PATRIC	USA	Nguyen 2018	BD phoenix	<=8	>16	>16	>16	>16	>2	>8	>8	>64	>8
573.13551	PATRIC	USA	Nguyen 2018	BD phoenix	32	>16	4	16	>16	>2	<=1	<=1	8	4
573.13552	PATRIC	USA	Nguyen 2018	BD phoenix	<=8	>16	<=1	>16	>16	>2	>8	>8	>64	4
573.13553	PATRIC	USA	Nguyen 2018	BD phoenix	>32	<=2	16	16	<=0.5	>2	<=1	<=1	>64	8
573.13554	PATRIC	USA	Nguyen 2018	BD phoenix	<=8	>16	>16	<=4	16	2	<=1	<=1	16	>8
573.13555	PATRIC	USA	Nguyen 2018	BD phoenix	<=8	>16	2	16	>16	>2	<=1	<=1	8	8
573.13556	PATRIC	USA	Nguyen 2018	BD phoenix	<=8	16	>16	<=4	8	<=0.5	<=1	<=1	>64	<=2
573.13557	PATRIC	USA	Nguyen 2018	BD phoenix	16	>16	<=1	>16	>16	>2	<=1	<=1	>64	>8
573.13558	PATRIC	USA	Nguyen 2018	BD phoenix	<=8	>16	>16	8	>16	>2	<=1	<=1	>64	4
573.13559	PATRIC	USA	Nguyen 2018	BD phoenix	32	>16	>16	8	>16	>2	<=1	<=1	>64	4
573.13560	PATRIC	USA	Nguyen 2018	BD phoenix	<=8	>16	>16	8	>16	>2	<=1	<=1	>64	4
573.13561	PATRIC	USA	Nguyen 2018	BD phoenix	<=8	>16	>16	>16	>16	>2	>8	>8	>64	4
573.13562	PATRIC	USA	Nguyen 2018	BD phoenix	<=8	>16	>16	>16	>16	>2	<=1	<=1	>64	>8
573.13563	PATRIC	USA	Nguyen 2018	BD phoenix	32	>16	>16	>16	>16	>2	4	4	>64	4
573.13564	PATRIC	USA	Nguyen 2018	BD phoenix	<=8	>16	<=1	>16	>16	>2	8	>8	>64	4
573.13565	PATRIC	USA	Nguyen 2018	BD phoenix	>32	>16	>16	>16	>16	>2	>8	>8	>64	4
573.13566	PATRIC	USA	Nguyen 2018	BD phoenix	<=8	>16	16	>16	>16	>2	>8	>8	>64	4
573.13567	PATRIC	USA	Nguyen 2018	BD phoenix	<=8	<=2	8	8	<=0.5	>2	<=1	<=1	>64	4
573.13568	PATRIC	USA	Nguyen 2018	BD phoenix	16	>16	>16	<=4	>16	>2	<=1	<=1	>64	>8
573.13569	PATRIC	USA	Nguyen 2018	BD phoenix	<=8	>16	<=1	<=4	>16	>2	<=1	<=1	>64	>8
573.13570	PATRIC	USA	Nguyen 2018	BD phoenix	<=8	8	<=1	<=4	8	2	<=1	<=1	<=2	<=2
573.13571	PATRIC	USA	Nguyen 2018	BD phoenix	<=8	>16	<=1	>16	>16	>2	<=1	<=1	32	<=2
573.13572	PATRIC	USA	Nguyen 2018	BD phoenix	<=8	>16	16	<=4	16	>2	<=1	<=1	32	>8
573.13573	PATRIC	USA	Nguyen 2018	BD phoenix	32	>16	16	>16	>16	>2	4	>8	>64	8
573.13574	PATRIC	USA	Nguyen 2018	BD phoenix	<=8	>16	>16	>16	>16	>2	<=1	<=1	>64	4
573.13575	PATRIC	USA	Nguyen 2018	BD phoenix	<=8	4	<=1	>16	>16	>2	<=1	<=1	>64	>8
573.13576	PATRIC	USA	Nguyen 2018	BD phoenix	<=8	<=2	8	>16	16	<=0.5	<=1	<=1	>64	>8
573.13577	PATRIC	USA	Nguyen 2018	BD phoenix	<=8	>16	>16	>16	>16	>2	>8	>8	>64	>8
573.13578	PATRIC	USA	Nguyen 2018	BD phoenix	32	>16	>16	>16	>16	>2	>8	>8	>64	8
573.13579	PATRIC	USA	Nguyen 2018	BD phoenix	<=8	>16	>16	>16	>16	>2	<=1	<=1	>64	>8
573.13580	PATRIC	USA	Nguyen 2018	BD phoenix	<=8	>16	>16	16	>16	>2	<=1	<=1	>64	>8
573.13581	PATRIC	USA	Nguyen 2018	BD phoenix	<=8	>16	<=1	8	>16	>2	<=1	<=1	64	8
573.13582	PATRIC	USA	Nguyen 2018	BD phoenix	<=8	>16	8	16	16	>2	<=1	<=1	8	>8
573.13583	PATRIC	USA	Nguyen 2018	BD phoenix	<=8	>16	>16	>16	>16	>2	<=1	<=1	16	>8
573.13584	PATRIC	USA	Nguyen 2018	BD phoenix	32	>16	8	16	>16	>2	<=1	<=1	>64	8
573.13585	PATRIC	USA	Nguyen 2018	BD phoenix	32	>16	>16	>16	>16	>2	4	4	>64	4
573.13586	PATRIC	USA	Nguyen 2018	BD phoenix	<=8	>16	>16	8	>16	>2	<=1	<=1	>64	4
573.13587	PATRIC	USA	Nguyen 2018	BD phoenix	16	>16	16	>16	>16	>2	>8	>8	>64	>8
573.13588	PATRIC	USA	Nguyen 2018	BD phoenix	<=8	>16	>16	8	>16	>2	<=1	<=1	>64	>8
573.13589	PATRIC	USA	Nguyen 2018	BD phoenix	16	>16	>16	<=4	>16	>2	<=1	<=1	>64	>8
573.13590	PATRIC	USA	Nguyen 2018	BD phoenix	<=8	16		<=4	>16	>2	<=1	<=1	>64	4
573.13591	PATRIC	USA	Nguyen 2018	BD phoenix	<=8	>16	>16	>16	>16	<=0.5	2	2	>64	4
573.13592	PATRIC	USA	Nguyen 2018	BD phoenix	<=8	>16	>16	>16	>16	>2	>8	8	>64	4
573.13593	PATRIC	USA	Nguyen 2018	BD phoenix	<=8	>16	16	>16	>16	>2	>8	>8	>64	>8
573.13594	PATRIC	USA	Nguyen 2018	BD phoenix	<=8	>16	>16	8	>16	>2	<=1	<=1	>64	>8
573.13595	PATRIC	USA	Nguyen 2018	BD phoenix	16	>16	>16	>16	>16	>2	>8	>8	>64	4
573.13596	PATRIC	USA	Nguyen 2018	BD phoenix	<=8	>16		8	>16	>2	<=1	<=1	>64	8
573.13597	PATRIC	USA	Nguyen 2018	BD phoenix	<=8	>16	>16	>16	>16	>2	<=1	<=1	16	>8
573.13598	PATRIC	USA	Nguyen 2018	BD phoenix	<=8	>16	>16	>16	>16	>2	<=1	<=1	16	>8
573.13599	PATRIC	USA	Nguyen 2018	BD phoenix	16	>16	>16	<=4	>16	>2	<=1	<=1	>64	>8
573.13600	PATRIC	USA	Nguyen 2018	BD phoenix	32	>16	>16	>16	>16	>2	>8	>8	>64	4
573.13601	PATRIC	USA	Nguyen 2018	BD phoenix	<=8	>16	<=1	>16	>16	>2	<=1	<=1	>64	4
573.13602	PATRIC	USA	Nguyen 2018	BD phoenix	<=8	>16	>16	16	>16	>2	<=1	<=1	16	>8
573.13603	PATRIC	USA	Nguyen 2018	BD phoenix	<=8	>16	>16	>16	>16	>2	8	>8	>64	>8
573.13604	PATRIC	USA	Nguyen 2018	BD phoenix	<=8	>16	>16	16	>16	>2	<=1	<=1	64	>8
573.13605	PATRIC	USA	Nguyen 2018	BD phoenix	<=8	>16	<=1	16	>16	>2	<=1	<=1	32	>8
573.13606	PATRIC	USA	Nguyen 2018	BD phoenix	<=8	>16		>16	16	>2	<=1	<=1	16	>8
573.13607	PATRIC	USA	Nguyen 2018	BD phoenix	<=8	>16		<=4	>16	>2	<=1	<=1	8	4
573.13608	PATRIC	USA	Nguyen 2018	BD phoenix	<=8	16	<=1	<=4	16	1	<=1	<=1	4	<=2
573.13609	PATRIC	USA	Nguyen 2018	BD phoenix	<=8	>16	>16	>16	>16	>2	<=1	<=1	64	4
573.13610	PATRIC	USA	Nguyen 2018	BD phoenix	<=8	>16	>16	<=4	>16	>2	<=1	<=1	8	4
573.13611	PATRIC	USA	Nguyen 2018	BD phoenix	<=8	>16	8	<=4	16	>2	<=1	<=1	32	>8
573.13612	PATRIC	USA	Nguyen 2018	BD phoenix	16	>16	4	16	>16	>2	<=1	<=1	16	8
573.13613	PATRIC	USA	Nguyen 2018	BD phoenix	16	>16	>16	<=4	>16	>2	<=1	<=1	>64	>8
573.13614	PATRIC	USA	Nguyen 2018	BD phoenix	<=8	>16	<=1	<=4	2	<=0.5	<=1	<=1	>64	<=2
573.13615	PATRIC	USA	Nguyen 2018	BD phoenix	<=8	>16	>16	>16	>16	>2	<=1	<=1	32	>8
573.13616	PATRIC	USA	Nguyen 2018	BD phoenix	16	>16	>16	>16	>16	>2	>8	>8	>64	4
573.13617	PATRIC	USA	Nguyen 2018	BD phoenix	16	>16	<=1	>16	>16	>2	>8	>8	>64	4
573.13618	PATRIC	USA	Nguyen 2018	BD phoenix	<=8	>16	4	<=4	>16	2	<=1	<=1	4	<=2
573.13619	PATRIC	USA	Nguyen 2018	BD phoenix	<=8	>16	>16	16	>16	>2	4	4	>64	<=2
573.13620	PATRIC	USA	Nguyen 2018	BD phoenix	<=8	>16	>16	<=4	>16	>2	<=1	<=1	>64	>8
573.13621	PATRIC	USA	Nguyen 2018	BD phoenix	<=8	>16	>16	>16	>16	>2	<=1	<=1	16	8
573.13622	PATRIC	USA	Nguyen 2018	BD phoenix	<=8	>16	>16	>16	>16	>2	<=1	<=1	16	>8
573.13623	PATRIC	USA	Nguyen 2018	BD phoenix	<=8	>16		16	>16	>2	4	12	>64	>8
573.13624	PATRIC	USA	Nguyen 2018	BD phoenix	<=8	>16	>16	>16	>16	>2	<=1	<=1	16	>8
573.13625	PATRIC	USA	Nguyen 2018	BD phoenix	<=8	>16	16	8	>16	>2	<=1	<=1	>64	>8
573.13626	PATRIC	USA	Nguyen 2018	BD phoenix	<=8	>16	<=1	>16	>16	>2	4	>8	>64	4
573.13627	PATRIC	USA	Nguyen 2018	BD phoenix	<=8	>16	<=1	<=4	16	<=0.5	<=1	<=1	4	<=2
573.13628	PATRIC	USA	Nguyen 2018	BD phoenix	<=8	>16	>16	16	>16	>2	<=1	<=1	>64	>8
573.13629	PATRIC	USA	Nguyen 2018	BD phoenix	32	>16	>16	8	>16	>2	<=1	<=1	>64	4
573.13630	PATRIC	USA	Nguyen 2018	BD phoenix	<=8	>16	>16	16	>16	>2	<=1	<=1	32	>8
573.13631	PATRIC	USA	Nguyen 2018	BD phoenix	<=8	>16	>16	16	>16	>2	<=1	<=1	64	>8
573.13632	PATRIC	USA	Nguyen 2018	BD phoenix	32	<=2		8	>16	>2	<=1	<=1	>64	4
573.13633	PATRIC	USA	Nguyen 2018	BD phoenix	<=8	>16	>16	<=4	>16	>2	<=1	<=1	16	>8
573.13634	PATRIC	USA	Nguyen 2018	BD phoenix	16	>16	>16	>16	>16	>2	>8	>8	>64	>8
573.13635	PATRIC	USA	Nguyen 2018	BD phoenix	32	>16	8	>16	>16	>2	<=1	<=1	>64	>8
573.13636	PATRIC	USA	Nguyen 2018	BD phoenix	<=8	>16	>16	16	>16	>2	<=1	<=1	>64	>8
573.13637	PATRIC	USA	Nguyen 2018	BD phoenix	<=8	>16	4	<=4	>16	<=0.5	<=1	<=1	>64	>8
573.13638	PATRIC	USA	Nguyen 2018	BD phoenix	<=8	>16	>16	<=4	>16	>2	<=1	<=1	>64	<=2
573.13639	PATRIC	USA	Nguyen 2018	BD phoenix	<=8	>16		8	16	<=0.5	>8	<=1	>64	<=2
573.13640	PATRIC	USA	Nguyen 2018	BD phoenix	<=8	>16	>16	>16	>16	>2	>8	>8	>64	>8
573.13641	PATRIC	USA	Nguyen 2018	BD phoenix	<=8	16	16	8	16	>2	<=1	<=1	4	<=2
573.13642	PATRIC	USA	Nguyen 2018	BD phoenix	<=8	>16	>16	>16	>16	<=0.5	<=1	<=1	8	>8
573.13643	PATRIC	USA	Nguyen 2018	BD phoenix	<=8	>16	>16	>16	>16	>2	<=1	<=1	16	>8
573.13644	PATRIC	USA	Nguyen 2018	BD phoenix	<=8	>16	<=1	>16	>16	>2	<=1	<=1	>64	4
573.13645	PATRIC	USA	Nguyen 2018	BD phoenix	<=8	>16		>16	>16	>2	>8	>8	>64	>8
573.13646	PATRIC	USA	Nguyen 2018	BD phoenix	<=8	>16	>16	>16	>16	>2	>8	>8	>64	4
573.13647	PATRIC	USA	Nguyen 2018	BD phoenix	<=8	>16	4	8	>16	>2	<=1	<=1	4	4
573.13648	PATRIC	USA	Nguyen 2018	BD phoenix	32	>16	4	>16	>16	>2	<=1	<=1	>64	>8
573.13649	PATRIC	USA	Nguyen 2018	BD phoenix	<=8	>16	16	8	>16	>2	<=1	<=1	4	4
573.13650	PATRIC	USA	Nguyen 2018	BD phoenix	<=8	>16	>16	<=4	>16	>2	<=1	<=1	>64	>8
573.13651	PATRIC	USA	Nguyen 2018	BD phoenix	<=8	>16		>16	8	<=0.5	4	4	>64	4
573.13652	PATRIC	USA	Nguyen 2018	BD phoenix	<=8	>16	>16	>16	>16	>2	<=1	<=1	>64	>8
573.13653	PATRIC	USA	Nguyen 2018	BD phoenix	>32	>16	2	8	>16	>2	<=1	<=1	32	4
573.13654	PATRIC	USA	Nguyen 2018	BD phoenix	<=8	>16	>16	8	>16	>2	<=1	<=1	>64	>8
573.13655	PATRIC	USA	Nguyen 2018	BD phoenix	32	>16	>16	>16	>16	>2	2	4	>64	4
573.13656	PATRIC	USA	Nguyen 2018	BD phoenix	<=8	>16	<=1	>16	16	>2	<=1	<=1	>64	8
573.13657	PATRIC	USA	Nguyen 2018	BD phoenix	32		<=1	>16	>16	>2	>8	>8	>64	4
573.13658	PATRIC	USA	Nguyen 2018	BD phoenix	<=8	<=2	<=1	>16	>16	>2	>8	>8	>64	>8
573.13659	PATRIC	USA	Nguyen 2018	BD phoenix	<=8	>16	>16	<=4	>16	>2	<=1	<=1	8	4
573.13660	PATRIC	USA	Nguyen 2018	BD phoenix	<=8	>16	>16	<=4	>16	<=0.5	<=1	<=1	32	<=2
573.13661	PATRIC	USA	Nguyen 2018	BD phoenix	<=8	<=2	<=1	>16	>16	>2	4	8	>64	>8
573.13662	PATRIC	USA	Nguyen 2018	BD phoenix	<=8	>16	>16	<=4	8	1	<=1	<=1	4	>8
573.13663	PATRIC	USA	Nguyen 2018	BD phoenix	<=8	>16	<=1	<=4	16	<=0.5	<=1	<=1	4	<=2
573.13664	PATRIC	USA	Nguyen 2018	BD phoenix	<=8	<=2	<=1	>16	8	<=0.5	<=1	<=1	>64	>8
573.13665	PATRIC	USA	Nguyen 2018	BD phoenix	16	>16	16	8	>16	>2	<=1	<=1	>64	4
573.13666	PATRIC	USA	Nguyen 2018	BD phoenix	<=8	>16	>16	>16	>16	>2	>8	>8	>64	4
573.13667	PATRIC	USA	Nguyen 2018	BD phoenix	<=8	>16	16	8	>16	>2	<=1	<=1	16	4
573.13668	PATRIC	USA	Nguyen 2018	BD phoenix	<=8	>16	>16	<=4	>16	>2	<=1	<=1	64	>8
573.13669	PATRIC	USA	Nguyen 2018	BD phoenix	<=8	8	>16	<=4	>16	>2	<=1	<=1	64	>8
573.13670	PATRIC	USA	Nguyen 2018	BD phoenix	32	>16	>16	>16	>16	>2	8	8	>64	4
573.13671	PATRIC	USA	Nguyen 2018	BD phoenix	<=8	>16	4	<=4	>16	1	<=1	<=1	4	<=2
573.13672	PATRIC	USA	Nguyen 2018	BD phoenix	<=8	>16	>16	<=4	>16	<=0.5	<=1	<=1	>64	>8
573.13673	PATRIC	USA	Nguyen 2018	BD phoenix	<=8	>16	8	<=4	16	>2	<=1	<=1	32	>8
573.13674	PATRIC	USA	Nguyen 2018	BD phoenix	<=8	>16	>16	<=4	>16	>2	<=1	<=1	>64	>8
573.13675	PATRIC	USA	Nguyen 2018	BD phoenix	<=8	>16	>16	<=4	>16	>2	<=1	<=1	16	>8
573.13676	PATRIC	USA	Nguyen 2018	BD phoenix	32	>16	>16	>16	>16	>2	8	8	>64	4
573.13677	PATRIC	USA	Nguyen 2018	BD phoenix	<=8	16		8	16	>2	<=1	<=1	4	<=2
573.13678	PATRIC	USA	Nguyen 2018	BD phoenix	<=8	>16	>16	<=4	>16	>2	<=1	<=1	>64	>8
573.13679	PATRIC	USA	Nguyen 2018	BD phoenix	<=8	16	8	<=4	16	>2	<=1	<=1	4	<=2
573.13680	PATRIC	USA	Nguyen 2018	BD phoenix	32	>16	>16	>16	>16	>2	8	8	>64	4
573.13681	PATRIC	USA	Nguyen 2018	BD phoenix	<=8	>16	16	<=4	>16	>2	<=1	<=1	16	>8
573.13682	PATRIC	USA	Nguyen 2018	BD phoenix	>32	>16	4	8	>16	>2	<=1	<=1	16	4
573.13683	PATRIC	USA	Nguyen 2018	BD phoenix	<=8	>16	>16	8	>16	>2	<=1	<=1	>64	<=2
573.13684	PATRIC	USA	Nguyen 2018	BD phoenix	>32	>16	>16	>16	>16	>2	<=1	<=1	>64	8
573.13685	PATRIC	USA	Nguyen 2018	BD phoenix	16	<=2	<=1	>16	>16	>2	>8	>8	>64	>8
573.13686	PATRIC	USA	Nguyen 2018	BD phoenix	<=8	>16	>16	>16	>16	>2	6	6	>64	>8
573.13687	PATRIC	USA	Nguyen 2018	BD phoenix	<=8		>16	<=4	16	>2	<=1	<=1	16	4
573.13688	PATRIC	USA	Nguyen 2018	BD phoenix	<=8	>16		>16	>16	>2	<=1	<=1	>64	>8
573.13689	PATRIC	USA	Nguyen 2018	BD phoenix	<=8	<=2	<=1	>16	>16	>2	>8	>8	>64	8
573.13690	PATRIC	USA	Nguyen 2018	BD phoenix	32	>16	4	8	>16	>2	<=1	<=1	>64	4
573.13691	PATRIC	USA	Nguyen 2018	BD phoenix	16	>16	16	>16	>16	>2	8	>8	>64	>8
573.13692	PATRIC	USA	Nguyen 2018	BD phoenix	<=8	<=2	<=1	>16	>16	>2	>8	>8	>64	>8
573.13693	PATRIC	USA	Nguyen 2018	BD phoenix	<=8	<=2	<=1	>16	>16	>2	>8	>8	>64	>8
573.13694	PATRIC	USA	Nguyen 2018	BD phoenix	<=8	>16	>16	8	>16	>2	<=1	<=1	16	4
573.13695	PATRIC	USA	Nguyen 2018	BD phoenix	<=8	>16	<=1	>16	>16	>2	<=1	<=1	>64	8
573.13696	PATRIC	USA	Nguyen 2018	BD phoenix	<=8	>16	>16	>16	>16	>2	<=1	<=1	>64	8
573.13697	PATRIC	USA	Nguyen 2018	BD phoenix	<=8	>16	>16	16	>16	>2	<=1	<=1	32	>8
573.13698	PATRIC	USA	Nguyen 2018	BD phoenix	<=8	>16	<=1	8	>16	>2	<=1	<=1	>64	>8
573.13699	PATRIC	USA	Nguyen 2018	BD phoenix	32	>16	>16	8	>16	>2	<=1	<=1	>64	4
573.13700	PATRIC	USA	Nguyen 2018	BD phoenix	<=8	>16	<=1	>16	>16	>2	<=1	<=1	32	8
573.13701	PATRIC	USA	Nguyen 2018	BD phoenix	<=8	>16	>16	<=4	>16	1	<=1	<=1	4	>8
573.13702	PATRIC	USA	Nguyen 2018	BD phoenix	<=8	>16	>16	8	>16	>2	<=1	<=1	16	<=2
573.13703	PATRIC	USA	Nguyen 2018	BD phoenix	<=8	16	8	<=4	16	2	<=1	<=1	8	>8
573.13704	PATRIC	USA	Nguyen 2018	BD phoenix	<=8	>16	>16	>16	>16	>2	>8	>8	>64	>8
573.13705	PATRIC	USA	Nguyen 2018	BD phoenix	<=8	4	16	<=4	>16	1	<=1	<=1	>64	<=2
573.13706	PATRIC	USA	Nguyen 2018	BD phoenix	16	>16	>16	16	>16	>2	<=1	<=1	>64	4
573.13707	PATRIC	USA	Nguyen 2018	BD phoenix	>32	>16	4	>16	>16	>2	>8	>8	>64	4
573.13708	PATRIC	USA	Nguyen 2018	BD phoenix	<=8	16	16	<=4	>16	>2	<=1	<=1	16	>8
573.13709	PATRIC	USA	Nguyen 2018	BD phoenix	<=8	16	16	>16	>16	>2	<=1	<=1	8	8
573.13710	PATRIC	USA	Nguyen 2018	BD phoenix	<=8	>16	>16	16	>16	>2	<=1	<=1	<=2	8
573.13711	PATRIC	USA	Nguyen 2018	BD phoenix	<=8	<=2	<=1	16	>16	>2	<=1	<=1	>64	>8
573.13712	PATRIC	USA	Nguyen 2018	BD phoenix	<=8	>16	16	>16	>16	>2	<=1	<=1	>64	>8
573.13713	PATRIC	USA	Nguyen 2018	BD phoenix	<=8	>16	<=1	8	>16	>2	<=1	<=1	>64	4
573.13714	PATRIC	USA	Nguyen 2018	BD phoenix	<=8	>16	>16	<=4	>16	>2	<=1	<=1	32	>8
573.13715	PATRIC	USA	Nguyen 2018	BD phoenix	32	>16	>16	>16	>16	>2	>8	8	>64	4
573.13716	PATRIC	USA	Nguyen 2018	BD phoenix	<=8	>16	>16	8	>16	>2	<=1	<=1	32	>8
573.13717	PATRIC	USA	Nguyen 2018	BD phoenix	<=8	>16	16	<=4	16	>2	<=1	<=1	16	>8
573.13718	PATRIC	USA	Nguyen 2018	BD phoenix	<=8	4	>16	8	>16	>2	<=1	<=1	>64	8
573.13719	PATRIC	USA	Nguyen 2018	BD phoenix	<=8	<=2	<=1	16	16	<=0.5	<=1	<=1	>64	<=2
573.13720	PATRIC	USA	Nguyen 2018	BD phoenix	<=8	16	>16	<=4	16	>2	<=1	<=1	32	>8
573.13721	PATRIC	USA	Nguyen 2018	BD phoenix	32	<=2	>16	>16	>16	>2	8	4	>64	4
573.13722	PATRIC	USA	Nguyen 2018	BD phoenix	<=8	>16		>16	>16	>2	8	>8	>64	<=2
573.13723	PATRIC	USA	Nguyen 2018	BD phoenix	<=8	>16	>16	8	>16	>2	<=1	<=1	8	8
573.13724	PATRIC	USA	Nguyen 2018	BD phoenix	<=8	4	>16	<=4	>16	>2	<=1	<=1	8	>8
573.13725	PATRIC	USA	Nguyen 2018	BD phoenix	32	>16	>16	>16	>16	>2	>8	>8	>64	>8
573.13726	PATRIC	USA	Nguyen 2018	BD phoenix	<=8	8	>16	<=4	16	1	<=1	<=1	4	>8
573.13727	PATRIC	USA	Nguyen 2018	BD phoenix	<=8	>16	>16	>16	>16	>2	<=1	<=1	>64	4
573.13728	PATRIC	USA	Nguyen 2018	BD phoenix	<=8	>16	>16	16	>16	>2	<=1	<=1	>64	8
573.13729	PATRIC	USA	Nguyen 2018	BD phoenix	<=8	16	>16	8	>16	>2	<=1	<=1	4	8
573.13730	PATRIC	USA	Nguyen 2018	BD phoenix	<=8	>16	>16	<=4	>16	<=0.5	<=1	<=1	16	>8
573.13731	PATRIC	USA	Nguyen 2018	BD phoenix	<=8	>16	<=1	>16	>16	>2	>8	>8	>64	>8
573.13732	PATRIC	USA	Nguyen 2018	BD phoenix	<=8	>16	>16	<=4	8	<=0.5	<=1	<=1	16	<=2
573.13733	PATRIC	USA	Nguyen 2018	BD phoenix	<=8	16	>16	8	>16	>2	<=1	<=1	8	4
573.13734	PATRIC	USA	Nguyen 2018	BD phoenix	<=8	>16	>16	>16	>16	>2	<=1	<=1	>64	8
573.13735	PATRIC	USA	Nguyen 2018	BD phoenix	<=8	>16	<=1	<=4	>16		<=1	<=1	16	<=2
573.13736	PATRIC	USA	Nguyen 2018	BD phoenix	<=8	<=2	<=1	>16	1	>2	<=1	<=1	32	>8
573.13737	PATRIC	USA	Nguyen 2018	BD phoenix	<=8	>16		>16	>16	>2	<=1	<=1	>64	8
573.13738	PATRIC	USA	Nguyen 2018	BD phoenix	<=8	>16	>16	<=4	16	>2	<=1	<=1	16	>8
573.13739	PATRIC	USA	Nguyen 2018	BD phoenix	<=8	<=2	<=1	<=4	8	<=0.5	<=1	<=1	>64	>8
573.13740	PATRIC	USA	Nguyen 2018	BD phoenix	<=8	>16	>16	8	>16	>2	2	<=1	32	>8
573.13741	PATRIC	USA	Nguyen 2018	BD phoenix	<=8	>16	16	>16	>16	>2	<=1	4	>64	4
573.13742	PATRIC	USA	Nguyen 2018	BD phoenix	<=8	>16	>16	16	>16	>2	<=1	<=1	>64	>8
573.13743	PATRIC	USA	Nguyen 2018	BD phoenix	32	>16	>16	8	>16	>2	<=1	<=1	>64	4
573.13744	PATRIC	USA	Nguyen 2018	BD phoenix	<=8			8	>16	>2	<=1	<=1	>64	4
573.13745	PATRIC	USA	Nguyen 2018	BD phoenix	<=8	<=2		8	>16	<=0.5	<=1	<=1	>64	<=2
573.13746	PATRIC	USA	Nguyen 2018	BD phoenix	<=8	>16		>16	>16	>2	>8	>8	>64	>8
573.13747	PATRIC	USA	Nguyen 2018	BD phoenix	<=8	<=2	<=1	16	8	>2	<=1	<=1	>64	>8
573.13748	PATRIC	USA	Nguyen 2018	BD phoenix	<=8	>16	>16	<=4	4	<=0.5	<=1	<=1	4	<=2
573.13749	PATRIC	USA	Nguyen 2018	BD phoenix	32	>16	4	8	>16	>2	<=1	<=1	32	<=2
573.13750	PATRIC	USA	Nguyen 2018	BD phoenix	>32	>16	>16	>16	>16	>2	<=1	<=1	>64	>8
573.13751	PATRIC	USA	Nguyen 2018	BD phoenix	<=8	>16	>16	>16	>16	>2	4	>8	>64	<=2
573.13752	PATRIC	USA	Nguyen 2018	BD phoenix	>32	16	>16	<=4	16	<=0.5	<=1	<=1	>64	<=2
573.13753	PATRIC	USA	Nguyen 2018	BD phoenix	<=8	>16	4	>16	>16	>2	<=1	2	>64	8
573.13754	PATRIC	USA	Nguyen 2018	BD phoenix	<=8	<=2	<=1	>16	2	>2	<=1	<=1	64	>8
573.13755	PATRIC	USA	Nguyen 2018	BD phoenix	<=8	>16	<=1	>16	>16	>2	4	<=1	>64	>8
573.13756	PATRIC	USA	Nguyen 2018	BD phoenix	32	>16	>16	8	>16	>2	<=1	<=1	>64	4
573.13757	PATRIC	USA	Nguyen 2018	BD phoenix	<=8	>16	<=1	>16	>16	>2	<=1	<=1	>64	4
573.13758	PATRIC	USA	Nguyen 2018	BD phoenix	<=8	>16	>16	<=4	>16	>2	<=1	<=1	16	4
573.13759	PATRIC	USA	Nguyen 2018	BD phoenix	32	>16	16	8	>16	>2	<=1	<=1	>64	4
573.13760	PATRIC	USA	Nguyen 2018	BD phoenix	<=8	>16	<=1	>16	>16	>2	<=1	<=1	>64	8
573.13761	PATRIC	USA	Nguyen 2018	BD phoenix	<=8	>16	<=1	>16	>16	>2	<=1	<=1	>64	>8
573.13762	PATRIC	USA	Nguyen 2018	BD phoenix	<=8	>16	>16	8	>16	>2	<=1	<=1	>64	4
573.13763	PATRIC	USA	Nguyen 2018	BD phoenix	<=8	<=2	<=1	>16	1	<=0.5	<=1	<=1	>64	>8
573.13764	PATRIC	USA	Nguyen 2018	BD phoenix	<=8	>16	<=1	<=4	>16	2	<=1	<=1	4	<=2
573.13765	PATRIC	USA	Nguyen 2018	BD phoenix	32	>16	>16	8	>16	>2	<=1	<=1	>64	4
573.13766	PATRIC	USA	Nguyen 2018	BD phoenix	<=8	>16	>16	16	>16	>2	<=1	<=1	16	>8
573.13767	PATRIC	USA	Nguyen 2018	BD phoenix	<=8	>16	4	<=4	>16	2	<=1	<=1	8	<=2
573.13768	PATRIC	USA	Nguyen 2018	BD phoenix	<=8	16	4	<=4	8	>2	<=1	<=1	4	<=2
573.13769	PATRIC	USA	Nguyen 2018	BD phoenix	16	>16	16	>16	>16	>2	8	8	>64	>8
573.13770	PATRIC	USA	Nguyen 2018	BD phoenix	<=8	>16	<=1	>16	>16	>2	>8	>8	>64	>8
573.13771	PATRIC	USA	Nguyen 2018	BD phoenix	<=8	>16	>16	16	>16	>2	8	>8	>64	4
573.13772	PATRIC	USA	Nguyen 2018	BD phoenix	<=8	>16	>16	<=4	>16	>2	<=1	<=1	>64	>8
573.13773	PATRIC	USA	Nguyen 2018	BD phoenix	16	>16	>16	>16	>16	>2	>8	>8	>64	>8
573.13774	PATRIC	USA	Nguyen 2018	BD phoenix	<=8	>16	>16	8	>16	>2	<=1	<=1	16	>8
573.13775	PATRIC	USA	Nguyen 2018	BD phoenix	<=8	>16	8	16	>16	>2	<=1	<=1	>64	4
573.13777	PATRIC	USA	Nguyen 2018	BD phoenix	<=8	>16	>16	>16	>16	>2	<=1	2	>64	>8
573.13778	PATRIC	USA	Nguyen 2018	BD phoenix	32	>16	16	>16	>16	>2	4	2	>64	4
573.13779	PATRIC	USA	Nguyen 2018	BD phoenix	<=8	>16	>16	<=4	>16	>2	<=1	<=1	32	>8
573.13780	PATRIC	USA	Nguyen 2018	BD phoenix	<=8	<=2	<=1	>16	>16	>2	<=1	<=1	>64	>8
573.13781	PATRIC	USA	Nguyen 2018	BD phoenix	32	>16	<=1	>16	>16	>2	>8	>8	>64	8
573.13782	PATRIC	USA	Nguyen 2018	BD phoenix	<=8	4	<=1	8	>16	>2	<=1	<=1	>64	8
573.13783	PATRIC	USA	Nguyen 2018	BD phoenix	<=8	>16	<=1	>16	>16	>2	>8	>8	>64	4
573.13784	PATRIC	USA	Nguyen 2018	BD phoenix	32	>16	>16	>16	>16	>2	>8	>8	>64	4
573.13785	PATRIC	USA	Nguyen 2018	BD phoenix	<=8	>16	>16	>16	>16	>2	<=1	<=1	>64	>8
573.13786	PATRIC	USA	Nguyen 2018	BD phoenix	<=8	>16	16	16	>16	>2	<=1	<=1	>64	4
573.13787	PATRIC	USA	Nguyen 2018	BD phoenix	<=8	>16	>16	8	16	>2	<=1	<=1	>64	4
573.13788	PATRIC	USA	Nguyen 2018	BD phoenix	16	>16	>16	>16	>16	>2	>8	>8	>64	8
573.13789	PATRIC	USA	Nguyen 2018	BD phoenix	<=8	>16	4	>16	>16	>2	2	2	>64	8
573.13790	PATRIC	USA	Nguyen 2018	BD phoenix	16	>16	>16	>16	>16	>2	>8	>8	>64	8
573.13791	PATRIC	USA	Nguyen 2018	BD phoenix	<=8	>16	8	<=4	16	>2	<=1	<=1	16	>8
573.13792	PATRIC	USA	Nguyen 2018	BD phoenix	<=8	>16	16	<=4	16	>2	<=1	<=1	16	>8
573.13793	PATRIC	USA	Nguyen 2018	BD phoenix	32	>16	>16	>16	>16	>2	>8	>8	>64	>8
573.13794	PATRIC	USA	Nguyen 2018	BD phoenix	<=8	>16	>16	8	>16	>2	<=1	<=1	32	>8
573.13795	PATRIC	USA	Nguyen 2018	BD phoenix	<=8	>16	>16	<=4	>16	>2	<=1	<=1	>64	4
573.13796	PATRIC	USA	Nguyen 2018	BD phoenix	32	>16	>16	>16	>16	>2	8	>8	>64	8
573.13797	PATRIC	USA	Nguyen 2018	BD phoenix	32	>16	>16	>16	>16	>2	>8	>8	>64	4
573.13798	PATRIC	USA	Nguyen 2018	BD phoenix	32	>16	>16	>16	>16	>2	>8	8	>64	4
573.13799	PATRIC	USA	Nguyen 2018	BD phoenix	<=8	>16	>16	>16	>16	>2	>8	>8	>64	8
573.13800	PATRIC	USA	Nguyen 2018	BD phoenix	<=8	>16	>16	16	>16	>2	<=1	<=1	>64	8
573.13801	PATRIC	USA	Nguyen 2018	BD phoenix	<=8		16	16	16	1	<=1	<=1	4	>8
573.13802	PATRIC	USA	Nguyen 2018	BD phoenix	32	>16	8	8	>16	>2	<=1	<=1	64	8
573.13803	PATRIC	USA	Nguyen 2018	BD phoenix	32	>16	8	16	>16	>2	<=1	<=1	8	8
573.13804	PATRIC	USA	Nguyen 2018	BD phoenix	<=8	>16	<=1	>16	>16	>2	>8	>8	>64	>8
573.13805	PATRIC	USA	Nguyen 2018	BD phoenix	<=8	16	>16		>16	>2	<=1	<=1	32	>8
573.13806	PATRIC	USA	Nguyen 2018	BD phoenix	32	>16	4		>16	>2	<=1	<=1	16	4
573.13807	PATRIC	USA	Nguyen 2018	BD phoenix	<=8	>16	>16	>16	>16	>2	>8	>8	>64	>8
573.13808	PATRIC	USA	Nguyen 2018	BD phoenix	32	>16	>16	>16	>16	>2	8	8	>64	4
573.13809	PATRIC	USA	Nguyen 2018	BD phoenix	<=8	>16	8		>16	>2	<=1	<=1	16	>8
573.13810	PATRIC	USA	Nguyen 2018	BD phoenix	<=8	>16	>16		>16	>2	<=1	<=1	>64	8
573.13811	PATRIC	USA	Nguyen 2018	BD phoenix	<=8	4	<=1	>16	>16	>2	>8	>8	>64	8
573.13812	PATRIC	USA	Nguyen 2018	BD phoenix	<=8	>16	>16	>16	>16	>2	>8	>8	>64	8
573.13813	PATRIC	USA	Nguyen 2018	BD phoenix	<=8	16	16	16	>16	>2	<=1	<=1	>64	8
573.13814	PATRIC	USA	Nguyen 2018	BD phoenix	<=8	>16	8	<=4	16	>2	<=1	<=1	32	<=2
573.13815	PATRIC	USA	Nguyen 2018	BD phoenix	<=8	16	8	<=4	16	>2	<=1	<=1	32	>8
573.13816	PATRIC	USA	Nguyen 2018	BD phoenix	<=8	>16	>16	>16	>16	>2	>8	>8	>64	>8
573.13817	PATRIC	USA	Nguyen 2018	BD phoenix	<=8	16	>16	<=4	16	>2	<=1	<=1	16	>8
573.13818	PATRIC	USA	Nguyen 2018	BD phoenix	<=8	>16	>16	<=4	>16	>2	<=1	<=1	4	>8
573.13819	PATRIC	USA	Nguyen 2018	BD phoenix	16	>16	>16	>16	>16	>2	>8	>8	>64	>8
573.13820	PATRIC	USA	Nguyen 2018	BD phoenix	<=8	>16	16	16	>16	>2	<=1	<=1	>64	8
573.13821	PATRIC	USA	Nguyen 2018	BD phoenix	<=8	>16	16	16	>16	>2	<=1	<=1	>64	4
573.13822	PATRIC	USA	Nguyen 2018	BD phoenix	<=8	>16	16	16	>16	>2	<=1	<=1	>64	8
573.13823	PATRIC	USA	Nguyen 2018	BD phoenix	<=8	>16	>16	8	>16	>2	<=1	<=1	32	4
573.13824	PATRIC	USA	Nguyen 2018	BD phoenix	32	>16	4	16	>16	>2	<=1	<=1	8	4
573.13825	PATRIC	USA	Nguyen 2018	BD phoenix	<=8	>16	>16	8	>16	>2	<=1	<=1	32	>8
573.13826	PATRIC	USA	Nguyen 2018	BD phoenix	<=8	>16	>16	>16	16	>2	<=1	<=1	16	>8
573.13827	PATRIC	USA	Nguyen 2018	BD phoenix	<=8	>16	>16	>16	>16	>2	<=1	<=1	>64	>8
573.13828	PATRIC	USA	Nguyen 2018	BD phoenix	<=8	>16	>16	>16	>16	>2	<=1	<=1	>64	>8
573.13829	PATRIC	USA	Nguyen 2018	BD phoenix	32	>16	<=1	8	>16	>2	<=1	<=1	>64	>8
573.13830	PATRIC	USA	Nguyen 2018	BD phoenix	<=8	<=2	<=1	>16	>16	>2	<=1	<=1	>64	4
573.13831	PATRIC	USA	Nguyen 2018	BD phoenix	<=8	>16	>16	>16	>16	>2	>8	>8	>64	>8
573.13832	PATRIC	USA	Nguyen 2018	BD phoenix	<=8	>16	>16	<=4	>16	>2	<=1	<=1	16	4
573.13833	PATRIC	USA	Nguyen 2018	BD phoenix	<=8	16	16	<=4	>16	>2	<=1	<=1	16	>8
573.13834	PATRIC	USA	Nguyen 2018	BD phoenix	<=8	<=2	<=1	>16	2	<=0.5	<=1	<=1	>64	>8
573.13835	PATRIC	USA	Nguyen 2018	BD phoenix	<=8	<=2	4	<=4	1	2	<=1	<=1	4	>8
573.13836	PATRIC	USA	Nguyen 2018	BD phoenix	<=8	4		>16	>16	>2	>8	>8	>64	4
573.13838	PATRIC	USA	Nguyen 2018	BD phoenix	32	>16	2	8	>16	>2	<=1	<=1	32	4
573.13839	PATRIC	USA	Nguyen 2018	BD phoenix	<=8	>16	>16	8	>16	>2	<=1	<=1	>64	>8
573.13840	PATRIC	USA	Nguyen 2018	BD phoenix	32	>16	>16	16	>16	>2	4	<=1	>64	<=2
573.13841	PATRIC	USA	Nguyen 2018	BD phoenix	<=8	>16		<=4	>16	>2	<=1	<=1	16	>8
573.13842	PATRIC	USA	Nguyen 2018	BD phoenix	16	>16	>16	>16	>16	>2	>8	>8	>64	8
573.13843	PATRIC	USA	Nguyen 2018	BD phoenix	<=8	16	>16	<=4	>16	2	<=1	<=1	8	>8
573.13844	PATRIC	USA	Nguyen 2018	BD phoenix	<=8	<=2	2	>16	16	<=0.5	<=1	<=1	>64	>8
573.13845	PATRIC	USA	Nguyen 2018	BD phoenix	<=8	<=2	2	>16	16	<=0.5	<=1	<=1	>64	>8
573.13846	PATRIC	USA	Nguyen 2018	BD phoenix	<=8	>16	>16	>16	>16	>2	>8	>8	>64	4
573.13847	PATRIC	USA	Nguyen 2018	BD phoenix	16	>16	>16	>16	>16	>2	>8	>8	>64	>8
573.13848	PATRIC	USA	Nguyen 2018	BD phoenix	<=8	>16	16	<=4	>16	>2	<=1	<=1	64	<=2
573.13849	PATRIC	USA	Nguyen 2018	BD phoenix	>32	>16	16	>16	>16	>2	8	8	>64	4
573.13850	PATRIC	USA	Nguyen 2018	BD phoenix	32	>16	16	>16	>16	>2	4	4	>64	8
573.13851	PATRIC	USA	Nguyen 2018	BD phoenix	<=8	>16	8	16	>16	>2	<=1	<=1	>64	4
573.13852	PATRIC	USA	Nguyen 2018	BD phoenix	32	>16	>16	>16	>16	>2	>8	>8	>64	8
573.13853	PATRIC	USA	Nguyen 2018	BD phoenix	<=8	<=2	<=1	<=4	8	<=0.5	<=1	<=1	>64	>8
573.13854	PATRIC	USA	Nguyen 2018	BD phoenix	<=8	>16		>16	>16	>2	>8	>8	>64	>8
573.13855	PATRIC	USA	Nguyen 2018	BD phoenix	<=8		<=1	>16	>16	>2	>8	>8	>64	8
573.13856	PATRIC	USA	Nguyen 2018	BD phoenix	16	>16	4	8	>16	>2	<=1	<=1	64	4
573.13857	PATRIC	USA	Nguyen 2018	BD phoenix	<=8	>16	>16	8	>16	>2	<=1	<=1	8	4
573.13858	PATRIC	USA	Nguyen 2018	BD phoenix	<=8	>16	>16	>16	>16	>2	<=1	<=1	>64	>8
573.13859	PATRIC	USA	Nguyen 2018	BD phoenix	<=8	>16	>16	8	>16	>2	<=1	<=1	64	>8
573.13860	PATRIC	USA	Nguyen 2018	BD phoenix	<=8	>16	8	8	8	>2	<=1	<=1	<=2	<=2
573.13861	PATRIC	USA	Nguyen 2018	BD phoenix	>32	>16	>16	>16	>16	>2	8	4	>64	<=2
573.13862	PATRIC	USA	Nguyen 2018	BD phoenix	32	>16	4	8	>16	>2	<=1	<=1	>64	4
573.13863	PATRIC	USA	Nguyen 2018	BD phoenix	<=8	>16	>16	>16	>16	>2	<=1	<=1	>64	>8
573.13864	PATRIC	USA	Nguyen 2018	BD phoenix	16	>16	>16	>16	>16	>2	<=1	2	>64	>8
573.13865	PATRIC	USA	Nguyen 2018	BD phoenix	<=8	>16	<=1	>16	>16	>2	>8	>8	>64	>8
573.13866	PATRIC	USA	Nguyen 2018	BD phoenix	<=8	>16	>16	>16	>16	>2	2	4	>64	>8
573.13867	PATRIC	USA	Nguyen 2018	BD phoenix	32	>16	>16	>16	>16	>2	>8	>8	>64	8
573.13868	PATRIC	USA	Nguyen 2018	BD phoenix	<=8	4	2	<=4	4	>2	<=1	<=1	8	>8
573.13869	PATRIC	USA	Nguyen 2018	BD phoenix	<=8	>16	>16	>16	>16	>2	<=1	<=1	>64	>8
573.13870	PATRIC	USA	Nguyen 2018	BD phoenix	<=8	>16	>16	<=4	>16	<=0.5	<=1	<=1	4	<=2
573.13871	PATRIC	USA	Nguyen 2018	BD phoenix	<=8	>16	8	8	>16	>2	<=1	<=1	16	>8
573.13872	PATRIC	USA	Nguyen 2018	BD phoenix	<=8	>16	>16	>16	16	>2	>8	>8	>64	>8
573.13873	PATRIC	USA	Nguyen 2018	BD phoenix	<=8	>16	>16	>16	>16	>2	<=1	<=1	>64	>8
573.13874	PATRIC	USA	Nguyen 2018	BD phoenix	<=8		16	8	8	1	<=1	<=1	4	>8
573.13875	PATRIC	USA	Nguyen 2018	BD phoenix	<=8	>16	16	<=4	>16	>2	<=1	<=1	4	>8
573.13876	PATRIC	USA	Nguyen 2018	BD phoenix	16	>16	2	8	>16	>2	<=1	<=1	16	4
573.13877	PATRIC	USA	Nguyen 2018	BD phoenix	32	>16	4	8	>16	>2	<=1	<=1	32	4
573.13878	PATRIC	USA	Nguyen 2018	BD phoenix	16	>16	4	8	>16	>2	<=1	<=1	16	4
573.13879	PATRIC	USA	Nguyen 2018	BD phoenix	16	>16	>16	>16	>16	>2	>8	>8	>64	>8
573.13880	PATRIC	USA	Nguyen 2018	BD phoenix	<=8	4	>16	>16	>16	>2	<=1	<=1	16	>8
573.13881	PATRIC	USA	Nguyen 2018	BD phoenix	<=8	>16	>16	>16	>16	>2	>8	>8	>64	8
573.13882	PATRIC	USA	Nguyen 2018	BD phoenix	<=8	16	>16	<=4	16	>2	<=1	<=1	16	>8
573.13883	PATRIC	USA	Nguyen 2018	BD phoenix	<=8	>16	8	16	>16	>2	<=1	<=1	>64	8
573.13884	PATRIC	USA	Nguyen 2018	BD phoenix	<=8	>16	16	8	>16	>2	<=1	<=1	16	>8
573.13885	PATRIC	USA	Nguyen 2018	BD phoenix	<=8	>16	>16	8	>16	>2	<=1	<=1	16	4
573.13886	PATRIC	USA	Nguyen 2018	BD phoenix	<=8	>16	4	>16	>16	>2	<=1	<=1	>64	4
573.13887	PATRIC	USA	Nguyen 2018	BD phoenix	<=8	>16	>16	>16	>16	>2	>8	>8	>64	8
573.13888	PATRIC	USA	Nguyen 2018	BD phoenix	<=8	16	8	<=4	>16	>2	<=1	<=1	16	>8
573.13889	PATRIC	USA	Nguyen 2018	BD phoenix	<=8	>16	16	8	>16	>2	<=1	<=1	16	>8
573.13890	PATRIC	USA	Nguyen 2018	BD phoenix	<=8	16	4	<=4	8	>2	<=1	<=1	8	>8
573.13891	PATRIC	USA	Nguyen 2018	BD phoenix	<=8	4	<=1	16	>16	2	<=1	<=1	4	>8
573.13892	PATRIC	USA	Nguyen 2018	BD phoenix	<=8	>16	>16	<=4	16	>2	<=1	<=1	16	<=2
573.13893	PATRIC	USA	Nguyen 2018	BD phoenix	32	>16	>16	16	>16	>2	<=1	<=1	>64	>8
573.13894	PATRIC	USA	Nguyen 2018	BD phoenix	<=8		<=1	16	>16	>2	>8	>8	>64	>8
573.13895	PATRIC	USA	Nguyen 2018	BD phoenix	>32	>16	2	8	>16	>2	<=1	<=1	8	4
573.13896	PATRIC	USA	Nguyen 2018	BD phoenix	32		4	>16	>16	>2	<=1	2	>64	>8
573.13897	PATRIC	USA	Nguyen 2018	BD phoenix	<=8	>16	>16	<=4	>16	<=0.5	<=1	<=1	>64	>8
573.13898	PATRIC	USA	Nguyen 2018	BD phoenix	<=8	>16	>16	8	>16	>2	<=1	<=1	>64	4
573.13899	PATRIC	USA	Nguyen 2018	BD phoenix	<=8	<=2	<=1	<=4	<=0.5	>2	<=1	<=1	<=2	<=2
573.13900	PATRIC	USA	Nguyen 2018	BD phoenix	<=8	>16	4	>16	>16	>2	>8	>8	>64	>8
573.13901	PATRIC	USA	Nguyen 2018	BD phoenix	<=8	>16	>16	16	>16	>2	<=1	<=1	16	>8
573.13902	PATRIC	USA	Nguyen 2018	BD phoenix	<=8	>16	8	<=4	16	>2	<=1	<=1	16	>8
573.13903	PATRIC	USA	Nguyen 2018	BD phoenix	<=8	>16	16	8	>16	>2	<=1	<=1	16	8
573.13904	PATRIC	USA	Nguyen 2018	BD phoenix	32	>16	>16	16	>16	>2	<=1	<=1	>64	4
573.13905	PATRIC	USA	Nguyen 2018	BD phoenix	<=8	>16	16		>16	>2	4	4	>64	4
573.13906	PATRIC	USA	Nguyen 2018	BD phoenix	<=8	>16	4	>16	>16	>2	<=1	<=1	>64	4
573.13907	PATRIC	USA	Nguyen 2018	BD phoenix	<=8	>16	>16		>16	>2	<=1	<=1	>64	8
573.13908	PATRIC	USA	Nguyen 2018	BD phoenix	<=8	>16	16	>16	>16	>2	>8	>8	>64	4
573.13909	PATRIC	USA	Nguyen 2018	BD phoenix	<=8	>16	>16	>16	>16	>2	>8	>8	>64	>8
573.13910	PATRIC	USA	Nguyen 2018	BD phoenix	<=8	>16	8		16	>2	<=1	<=1	16	<=2
573.13911	PATRIC	USA	Nguyen 2018	BD phoenix	<=8	>16	16	>16	>16	>2	>8	>8	>64	4
573.13912	PATRIC	USA	Nguyen 2018	BD phoenix	<=8	>16	>16	8	>16	>2	<=1	<=1	>64	4
573.13913	PATRIC	USA	Nguyen 2018	BD phoenix	<=8	>16	16	>16	>16	>2	8	>8	>64	4
573.13914	PATRIC	USA	Nguyen 2018	BD phoenix	<=8	>16	8	<=4	8	>2	<=1	<=1	4	<=2
573.13915	PATRIC	USA	Nguyen 2018	BD phoenix	16	>16	4	16	>16	>2	<=1	<=1	>64	<=2
573.13916	PATRIC	USA	Nguyen 2018	BD phoenix	<=8	>16	>16	>16	>16	>2	>8	>8	>64	>8
573.13917	PATRIC	USA	Nguyen 2018	BD phoenix	32	>16	16	16	>16	>2	<=1	<=1	>64	8
573.13918	PATRIC	USA	Nguyen 2018	BD phoenix	<=8	>16	>16		>16	>2	>8	>8	>64	>8
573.13919	PATRIC	USA	Nguyen 2018	BD phoenix	<=8	>16	>16	>16	>16	>2	>8	>8	>64	8
573.13920	PATRIC	USA	Nguyen 2018	BD phoenix	32	>16	16	>16	>16	>2	>8	>8	>64	4
573.13921	PATRIC	USA	Nguyen 2018	BD phoenix	16	>16	>16	16	>16	>2	<=1	<=1	>64	8
573.13922	PATRIC	USA	Nguyen 2018	BD phoenix	<=8	>16	>16	>16	>16	>2	<=1	<=1	>64	>8
573.13923	PATRIC	USA	Nguyen 2018	BD phoenix	32	>16	>16		>16	>2	8	>8	>64	4
573.13924	PATRIC	USA	Nguyen 2018	BD phoenix	<=8	16	>16		4	<=0.5	<=1	<=1	4	<=2
573.13925	PATRIC	USA	Nguyen 2018	BD phoenix	<=8	>16	4	<=4	>16	<=0.5	<=1	<=1	>64	>8
573.13926	PATRIC	USA	Nguyen 2018	BD phoenix	32	>16	>16	>16	>16	>2	<=1	<=1	>64	>8
573.13927	PATRIC	USA	Nguyen 2018	BD phoenix	<=8	>16	>16	8	>16	>2	<=1	<=1	16	4
573.13928	PATRIC	USA	Nguyen 2018	BD phoenix	<=8	>16	<=1	<=4	16	1	<=1	<=1	4	<=2
573.13929	PATRIC	USA	Nguyen 2018	BD phoenix	<=8	>16	>16	<=4	>16	>2	<=1	<=1	32	>8
573.13930	PATRIC	USA	Nguyen 2018	BD phoenix	<=8	>16	>16	>16	>16	>2	8	>8	>64	>8
573.13931	PATRIC	USA	Nguyen 2018	BD phoenix	32	>16	>16		>16	>2	>8	>8	>64	8
573.13932	PATRIC	USA	Nguyen 2018	BD phoenix	<=8		>16		>16	>2	<=1	<=1	>64	>8
573.13933	PATRIC	USA	Nguyen 2018	BD phoenix	32	>16	>16	>16	>16	>2	>8	>8		8
573.13934	PATRIC	USA	Nguyen 2018	BD phoenix	<=8	4	>16	<=4	>16	>2	<=1	<=1	8	<=2
573.13935	PATRIC	USA	Nguyen 2018	BD phoenix	<=8	>16	>16		>16	<=0.5	<=1	<=1	32	>8
573.13936	PATRIC	USA	Nguyen 2018	BD phoenix	<=8	8	2		4	>2	<=1	<=1	<=2	>8
573.13937	PATRIC	USA	Nguyen 2018	BD phoenix	32	>16	16	>16	>16	>2	>8	>8	>64	4
573.13938	PATRIC	USA	Nguyen 2018	BD phoenix	<=8	>16	>16	>16	>16	>2	>8	>8	>64	4
573.13939	PATRIC	USA	Nguyen 2018	BD phoenix	32	>16	>16	>16	>16	>2	>8	>8	>64	4
573.13940	PATRIC	USA	Nguyen 2018	BD phoenix	32	>16		>16	>16	>2	>8	>8	>64	8
573.13941	PATRIC	USA	Nguyen 2018	BD phoenix	<=8	>16	>16		4	>2	4	2	>64	>8
573.13942	PATRIC	USA	Nguyen 2018	BD phoenix	32	>16	8	>16	>16	>2	4	4	>64	4
573.13943	PATRIC	USA	Nguyen 2018	BD phoenix	<=8	>16	4	16	>16	>2	<=1	<=1	>64	8
573.13944	PATRIC	USA	Nguyen 2018	BD phoenix	<=8	16	<=1	8	8	>2	4	2	>64	>8
573.13945	PATRIC	USA	Nguyen 2018	BD phoenix	<=8	>16	>16	<=4	>16	>2	<=1	<=1	>64	>8
573.13946	PATRIC	USA	Nguyen 2018	BD phoenix	<=8	>16	16	>16	>16	>2	<=1	<=1	8	>8
573.13947	PATRIC	USA	Nguyen 2018	BD phoenix	<=8	>16	<=1	>16	>16	>2	>8	>8	>64	8
573.13948	PATRIC	USA	Nguyen 2018	BD phoenix	32	>16	<=1	>16	>16	>2	<=1	<=1	>64	>8
573.13949	PATRIC	USA	Nguyen 2018	BD phoenix	<=8	>16	16	<=4	>16	>2	<=1	<=1	4	>8
573.13950	PATRIC	USA	Nguyen 2018	BD phoenix	<=8	>16	>16	<=4	>16	>2	<=1	<=1	32	>8
573.13951	PATRIC	USA	Nguyen 2018	BD phoenix	32	>16	16	>16	>16	>2	8	8	>64	4
573.13952	PATRIC	USA	Nguyen 2018	BD phoenix	<=8	>16	>16	>16	>16	>2	>8	>8	>64	8
573.13953	PATRIC	USA	Nguyen 2018	BD phoenix	32	>16	16	8	>16	>2	<=1	<=1	>64	<=2
573.13954	PATRIC	USA	Nguyen 2018	BD phoenix	<=8	<=2	<=1		>16	>2	>8	>8	>64	4
573.13955	PATRIC	USA	Nguyen 2018	BD phoenix	16	>16			>16	>2	>8	>8	>64	>8
573.13956	PATRIC	USA	Nguyen 2018	BD phoenix	<=8	<=2	<=1		>16	>2	>8	>8	>64	4
573.13957	PATRIC	USA	Nguyen 2018	BD phoenix	<=8	>16	>16	8	8	>2	4	2	>64	>8
573.13958	PATRIC	USA	Nguyen 2018	BD phoenix	<=8	>16	>16	>16	>16	>2	>8	>8	>64	4
573.13959	PATRIC	USA	Nguyen 2018	BD phoenix	<=8	>16	<=1	<=4	>16	>2	<=1	<=1	64	>8
573.13960	PATRIC	USA	Nguyen 2018	BD phoenix	32	>16	>16	>16	>16	>2	>8	>8	>64	4
573.13961	PATRIC	USA	Nguyen 2018	BD phoenix	<=8	>16		>16	>16	>2	>8	>8	>64	4
573.13962	PATRIC	USA	Nguyen 2018	BD phoenix	<=8		<=1	<=4	16	>2	<=1	<=1	4	>8
573.13963	PATRIC	USA	Nguyen 2018	BD phoenix	<=8	>16			>16	>2	<=1	<=1	>64	>8
573.13964	PATRIC	USA	Nguyen 2018	BD phoenix	<=8	>16	>16	>16	>16	>2	<=1	<=1	>64	>8
573.13965	PATRIC	USA	Nguyen 2018	BD phoenix	<=8	>16	>16	16	>16	>2	8	>8	>64	>8
573.13966	PATRIC	USA	Nguyen 2018	BD phoenix	<=8	>16	16	<=4	>16	>2	<=1	<=1	16	>8
573.13967	PATRIC	USA	Nguyen 2018	BD phoenix	<=8	<=2	<=1	>16	2	1	<=1	<=1	32	>8
573.13968	PATRIC	USA	Nguyen 2018	BD phoenix	<=8	16	16	16	2	>2	<=1	<=1	8	<=2
573.13969	PATRIC	USA	Nguyen 2018	BD phoenix	<=8	>16	16	8	>16	>2	<=1	<=1	8	>8
573.13970	PATRIC	USA	Nguyen 2018	BD phoenix	<=8	>16	>16	8	>16	>2	<=1	<=1	8	4
573.13971	PATRIC	USA	Nguyen 2018	BD phoenix	<=8	>16	>16	>16	>16	>2	>8	>8	>64	4
573.13972	PATRIC	USA	Nguyen 2018	BD phoenix	16	>16	>16	8	>16	>2	<=1	<=1	64	4
573.13973	PATRIC	USA	Nguyen 2018	BD phoenix	<=8	>16	>16	>16	>16	>2	>8	>8	>64	<=2
573.13974	PATRIC	USA	Nguyen 2018	BD phoenix	32	>16		>16	>16	>2	<=1	<=1	>64	<=2
573.13975	PATRIC	USA	Nguyen 2018	BD phoenix	32	>16	16	>16	>16	>2	8	8	>64	4
573.13976	PATRIC	USA	Nguyen 2018	BD phoenix	<=8	>16	>16	8	>16	>2	<=1	<=1	8	4
573.13977	PATRIC	USA	Nguyen 2018	BD phoenix	32	>16	4	8	>16	>2	<=1	<=1	8	<=2
573.13978	PATRIC	USA	Nguyen 2018	BD phoenix	32	>16	16	>16	>16	>2	>8	4	>64	4
573.13979	PATRIC	USA	Nguyen 2018	BD phoenix	<=8	>16	4	>16	>16	>2	<=1	<=1	>64	>8
573.13980	PATRIC	USA	Nguyen 2018	BD phoenix	<=8	<=2	<=1	<=4	2	<=0.5	<=1	<=1	>64	<=2
573.13981	PATRIC	USA	Nguyen 2018	BD phoenix	32		>16	>16	>16	>2	8	>8	>64	4
573.13982	PATRIC	USA	Nguyen 2018	BD phoenix	<=8	>16		>16	>16	>2	<=1	<=1	>64	>8
573.13983	PATRIC	USA	Nguyen 2018	BD phoenix	<=8	>16	4	>16	>16	>2	<=1	<=1	>64	>8
573.13984	PATRIC	USA	Nguyen 2018	BD phoenix	<=8	>16	>16	<=4	16	>2	<=1	<=1	32	>8
573.13985	PATRIC	USA	Nguyen 2018	BD phoenix	<=8		>16	<=4	>16	>2	<=1	<=1	16	>8
573.13986	PATRIC	USA	Nguyen 2018	BD phoenix	32	>16	>16	>16	>16	>2	>8	2	>64	4
573.13987	PATRIC	USA	Nguyen 2018	BD phoenix	<=8	>16	>16	<=4	>16	>2	<=1	<=1	>64	>8
573.13988	PATRIC	USA	Nguyen 2018	BD phoenix	<=8	>16	>16	<=4	>16	>2	<=1	<=1	>64	>8
573.13989	PATRIC	USA	Nguyen 2018	BD phoenix	32	>16	>16	>16	>16	>2	>8	>8	>64	<=2
573.13990	PATRIC	USA	Nguyen 2018	BD phoenix	<=8	>16	4	>16	>16	>2	>8	>8	>64	>8
573.13991	PATRIC	USA	Nguyen 2018	BD phoenix	32	>16	16	>16	>16	>2	8	>8	>64	4
573.13992	PATRIC	USA	Nguyen 2018	BD phoenix	<=8	>16	8	<=4	16	>2	<=1	<=1	16	>8
573.13993	PATRIC	USA	Nguyen 2018	BD phoenix	>32	>16	>16	>16	>16	<=0.5	<=1	<=1	>64	<=2
573.13994	PATRIC	USA	Nguyen 2018	BD phoenix	<=8	>16	>16	<=4	>16	>2	<=1	<=1	32	>8
573.13995	PATRIC	USA	Nguyen 2018	BD phoenix	<=8	>16	>16	<=4	8	<=0.5	<=1	<=1	4	<=2
573.13996	PATRIC	USA	Nguyen 2018	BD phoenix	<=8	>16	>16	<=4	>16	>2	<=1	<=1	>64	>8
573.13997	PATRIC	USA	Nguyen 2018	BD phoenix	32	>16	>16	>16	>16	>2	>8	2	>64	4
573.13998	PATRIC	USA	Nguyen 2018	BD phoenix	>32	>16	>16	8	>16	>2	<=1	<=1	>64	4
573.13999	PATRIC	USA	Nguyen 2018	BD phoenix	>32	>16	>16	8	>16	>2	<=1	<=1	>64	4
573.14000	PATRIC	USA	Nguyen 2018	BD phoenix	32	>16	>16	>16	>16	>2	<=1	4	>64	4
573.14001	PATRIC	USA	Nguyen 2018	BD phoenix	<=8	>16	<=1	>16	16	>2	>8	>8	>64	<=2
573.14002	PATRIC	USA	Nguyen 2018	BD phoenix	<=8	>16	>16	>16	>16	>2	<=1	4	>64	>8
573.14003	PATRIC	USA	Nguyen 2018	BD phoenix	32	>16	4	8	>16	>2	<=1	<=1	8	<=2
573.14004	PATRIC	USA	Nguyen 2018	BD phoenix	<=8	>16	>16	16	>16	>2	<=1	<=1	>64	8
573.14005	PATRIC	USA	Nguyen 2018	BD phoenix	<=8	>16	<=1	>16	>16	>2	>8	>8	>64	4
573.14006	PATRIC	USA	Nguyen 2018	BD phoenix	16	>16	>16	8	>16	>2	<=1	<=1	>64	<=2
573.14007	PATRIC	USA	Nguyen 2018	BD phoenix	<=8	>16	>16	>16	>16	>2	<=1	<=1	64	>8
573.14008	PATRIC	USA	Nguyen 2018	BD phoenix	<=8	>16	>16	8	>16	>2	<=1	<=1	8	<=2
573.14009	PATRIC	USA	Nguyen 2018	BD phoenix	<=8	4	<=1	>16	>16	>2	>8	>8	>64	4
573.14010	PATRIC	USA	Nguyen 2018	BD phoenix	<=8	>16	>16	>16	>16	>2	<=1	<=1	>64	>8
573.14011	PATRIC	USA	Nguyen 2018	BD phoenix	<=8	>16		>16	>16	>2	>8	>8	>64	4
573.14012	PATRIC	USA	Nguyen 2018	BD phoenix	32	>16	<=1	16	>16	>2	<=1	<=1	>64	4
573.14013	PATRIC	USA	Nguyen 2018	BD phoenix	<=8	<=2	<=1	>16	1	<=0.5	<=1	<=1	16	>8
573.14014	PATRIC	USA	Nguyen 2018	BD phoenix	<=8	>16	>16	8	>16	>2	<=1	<=1	>64	>8
573.14015	PATRIC	USA	Nguyen 2018	BD phoenix	<=8	<=2	4	>16	>16	>2	<=1	<=1	16	>8
573.14016	PATRIC	USA	Nguyen 2018	BD phoenix	<=8	4	<=1	8	>16	>2	<=1	<=1	>64	4
573.14017	PATRIC	USA	Nguyen 2018	BD phoenix	<=8		<=1	>16	>16	>2	<=1	<=1	>64	>8
573.14018	PATRIC	USA	Nguyen 2018	BD phoenix	<=8	>16	<=1	>16	>16	>2	<=1	<=1	>64	>8
573.14019	PATRIC	USA	Nguyen 2018	BD phoenix	<=8		<=1	>16	>16	>2	<=1	<=1	>64	>8
573.14020	PATRIC	USA	Nguyen 2018	BD phoenix	<=8	>16	<=1	>16	>16	>2	<=1	<=1	>64	>8
573.14022	PATRIC	USA	Nguyen 2018	BD phoenix	32	>16	16	>16	>16	>2	8	>8	>64	4
573.14023	PATRIC	USA	Nguyen 2018	BD phoenix	32	>16	>16	>16	>16	>2	>8	>8	>64	4
573.14024	PATRIC	USA	Nguyen 2018	BD phoenix	<=8	>16	>16	<=4	>16	>2	<=1	<=1	16	<=2
573.14026	PATRIC	USA	Nguyen 2018	BD phoenix	<=8	>16	>16	<=4	16	>2	<=1	<=1	8	>8
573.14027	PATRIC	USA	Nguyen 2018	BD phoenix	<=8	>16	>16	<=4	8	1	<=1	<=1	4	>8
573.14028	PATRIC	USA	Nguyen 2018	BD phoenix	<=8	>16	4	<=4	>16	>2	<=1	<=1	>64	>8
573.14029	PATRIC	USA	Nguyen 2018	BD phoenix	<=8	>16	<=1	<=4	>16	>2	<=1	<=1	>64	>8
573.14030	PATRIC	USA	Nguyen 2018	BD phoenix	16	>16	>16	<=4	>16	>2	<=1	<=1	>64	4
573.14031	PATRIC	USA	Nguyen 2018	BD phoenix	32	>16	>16	>16	>16	>2	<=1	2	>64	>8
573.14032	PATRIC	USA	Nguyen 2018	BD phoenix	<=8	>16	>16	>16	>16	>2	<=1	<=1	>64	>8
573.14033	PATRIC	USA	Nguyen 2018	BD phoenix	32	<=2		>16	>16	>2	8	>8	>64	4
573.14034	PATRIC	USA	Nguyen 2018	BD phoenix	<=8	>16	>16	8	>16	>2	<=1	<=1	>64	>8
573.14035	PATRIC	USA	Nguyen 2018	BD phoenix	<=8	>16	<=1	>16	>16	>2	<=1	<=1	>64	>8
573.14036	PATRIC	USA	Nguyen 2018	BD phoenix	>32	>16	8	16	>16	>2	<=1	<=1	64	<=2
573.14037	PATRIC	USA	Nguyen 2018	BD phoenix	<=8	>16	>16	>16	>16	>2	<=1	<=1	>64	8
573.14038	PATRIC	USA	Nguyen 2018	BD phoenix	<=8	>16	<=1	>16	>16	>2	<=1	<=1	>64	>8
573.14039	PATRIC	USA	Nguyen 2018	BD phoenix	<=8	>16	<=1	>16	>16	>2	<=1	<=1	>64	>8
573.14040	PATRIC	USA	Nguyen 2018	BD phoenix	16		4	>16	>16	>2	8	>8	>64	>8
573.14041	PATRIC	USA	Nguyen 2018	BD phoenix	<=8	>16	>16	8	>16	>2	<=1	<=1	64	>8
573.14042	PATRIC	USA	Nguyen 2018	BD phoenix	<=8	>16	4	>16	>16	>2	<=1	<=1	>64	>8
573.14043	PATRIC	USA	Nguyen 2018	BD phoenix	<=8	>16	>16	<=4	8	2	<=1	<=1	64	>8
573.14044	PATRIC	USA	Nguyen 2018	BD phoenix	<=8	>16	>16	>16	>16	>2	<=1	<=1	>64	>8
573.14045	PATRIC	USA	Nguyen 2018	BD phoenix	<=8	>16	>16	<=4	>16	>2	<=1	<=1	16	<=2
573.14046	PATRIC	USA	Nguyen 2018	BD phoenix	<=8	>16	4	>16	>16	>2	<=1	<=1	>64	4
573.14047	PATRIC	USA	Nguyen 2018	BD phoenix	<=8	>16	>16	>16	>16	<=0.5	<=1	<=1	>64	8
573.14048	PATRIC	USA	Nguyen 2018	BD phoenix	<=8	>16	>16	>16	>16	>2	<=1	2	>64	>8
573.14049	PATRIC	USA	Nguyen 2018	BD phoenix	32	>16	>16	>16	>16	>2	<=1	<=1	>64	8
573.14050	PATRIC	USA	Nguyen 2018	BD phoenix	32	>16	16	>16	>16	>2	8	>8	>64	4
573.14051	PATRIC	USA	Nguyen 2018	BD phoenix	<=8	>16	>16	>16	>16	>2	<=1	<=1	16	>8
573.14052	PATRIC	USA	Nguyen 2018	BD phoenix	32	>16	>16	>16	>16	>2	8	8	>64	<=2
573.14053	PATRIC	USA	Nguyen 2018	BD phoenix	32	>16	16	>16	>16	>2	8	2	>64	4
573.14054	PATRIC	USA	Nguyen 2018	BD phoenix	16	>16		8	>16	>2	<=1	<=1	>64	>8
573.14055	PATRIC	USA	Nguyen 2018	BD phoenix	<=8	>16	<=1	<=4	>16	>2	<=1	<=1	8	<=2
573.14056	PATRIC	USA	Nguyen 2018	BD phoenix	<=8	>16	4	>16	>16	>2	>8	>8	>64	<=2
573.14057	PATRIC	USA	Nguyen 2018	BD phoenix	<=8	>16	>16	16	>16	>2	<=1	<=1	>64	>8
573.14058	PATRIC	USA	Nguyen 2018	BD phoenix	>32	>16	>16	>16	>16	>2	>8	>8	>64	4
573.14059	PATRIC	USA	Nguyen 2018	BD phoenix	<=8	>16	>16	8	>16	<=0.5	<=1	<=1	4	4
573.14060	PATRIC	USA	Nguyen 2018	BD phoenix	>32	>16	>16	>16	>16	>2	>8	>8	>64	4
573.14061	PATRIC	USA	Nguyen 2018	BD phoenix	<=8	>16	>16	>16	>16	>2	>8	>8	>64	8
573.14062	PATRIC	USA	Nguyen 2018	BD phoenix	<=8	>16	>16	8	>16	>2	<=1	<=1	>64	4
573.14063	PATRIC	USA	Nguyen 2018	BD phoenix	<=8	>16	4	<=4	8	>2	<=1	<=1	>64	>8
573.14064	PATRIC	USA	Nguyen 2018	BD phoenix	<=8	<=2	<=1	16	8	>2	<=1	<=1	>64	4
573.14065	PATRIC	USA	Nguyen 2018	BD phoenix	<=8	>16	<=1	>16	>16	>2	<=1	<=1	>64	4
573.14066	PATRIC	USA	Nguyen 2018	BD phoenix	>32	>16	>16	>16	>16	>2	<=1	4	>64	4
573.14067	PATRIC	USA	Nguyen 2018	BD phoenix	32	>16	16	>16	>16	>2	<=1	<=1	>64	>8
573.14068	PATRIC	USA	Nguyen 2018	BD phoenix	<=8	>16	<=1	>16	>16	>2	<=1	<=1	>64	>8
573.14069	PATRIC	USA	Nguyen 2018	BD phoenix	<=8	>16	<=1	>16	>16	>2	<=1	<=1	>64	>8
573.14070	PATRIC	USA	Nguyen 2018	BD phoenix	<=8	>16	4	<=4	>16	2	<=1	<=1	8	<=2
573.14071	PATRIC	USA	Nguyen 2018	BD phoenix	<=8	>16	4	<=4	>16	2	<=1	<=1	16	<=2
573.14072	PATRIC	USA	Nguyen 2018	BD phoenix	<=8	<=2	16	<=4	16	>2	<=1	<=1	8	>8
573.14073	PATRIC	USA	Nguyen 2018	BD phoenix	<=8	<=2	<=1	>16	1	<=0.5	<=1	<=1	32	>8
573.14074	PATRIC	USA	Nguyen 2018	BD phoenix	<=8	>16	<=1	>16	>16	>2	<=1	2	>64	>8
573.14075	PATRIC	USA	Nguyen 2018	BD phoenix	<=8	>16	16	<=4	>16	>2	<=1	<=1	>64	<=2
573.14076	PATRIC	USA	Nguyen 2018	BD phoenix	32	>16	16	>16	>16	>2	<=1	>8	>64	4
573.14077	PATRIC	USA	Nguyen 2018	BD phoenix	<=8	>16		>16	>16	>2	<=1	2	>64	>8
573.14078	PATRIC	USA	Nguyen 2018	BD phoenix	<=8	>16	>16	>16	>16	>2	<=1	<=1	>64	>8
573.14079	PATRIC	USA	Nguyen 2018	BD phoenix	<=8	>16	8	>16	>16	>2	>8	>8	>64	4
573.14080	PATRIC	USA	Nguyen 2018	BD phoenix	<=8	>16	>16	>16	>16	>2	<=1	<=1	>64	>8
573.14081	PATRIC	USA	Nguyen 2018	BD phoenix	>32	>16	>16	>16	>16	>2	<=1	>8	>64	<=2
573.14082	PATRIC	USA	Nguyen 2018	BD phoenix	<=8	>16	>16	<=4	16	>2	<=1	<=1	8	<=2
573.14083	PATRIC	USA	Nguyen 2018	BD phoenix	<=8	>16	>16	>16	>16	>2	<=1	<=1	>64	>8
573.14084	PATRIC	USA	Nguyen 2018	BD phoenix	32	>16	>16	>16	>16	>2	>8	>8	>64	4
573.14085	PATRIC	USA	Nguyen 2018	BD phoenix	<=8	>16	>16	>16	>16	>2	>8	>8	>64	4
573.14086	PATRIC	USA	Nguyen 2018	BD phoenix	<=8	16	4	>16	>16	2	<=1	<=1	64	8
573.14087	PATRIC	USA	Nguyen 2018	BD phoenix	<=8	>16	>16	>16	>16	>2	<=1	2	>64	>8
573.14088	PATRIC	USA	Nguyen 2018	BD phoenix	<=8	>16	<=1	>16	>16	>2	<=1	<=1	>64	<=2
573.14089	PATRIC	USA	Nguyen 2018	BD phoenix	<=8	>16	<=1	>16	>16	>2	<=1	<=1	>64	4
573.14090	PATRIC	USA	Nguyen 2018	BD phoenix	>32	>16	>16	>16	>16	>2	>8	8	>64	4
573.14091	PATRIC	USA	Nguyen 2018	BD phoenix	16	>16		>16	>16	>2	>8	>8	>64	>8
573.14092	PATRIC	USA	Nguyen 2018	BD phoenix	<=8	>16	>16	8	>16	>2	<=1	<=1	>64	8
573.14093	PATRIC	USA	Nguyen 2018	BD phoenix	<=8	>16	<=1	>16	>16	>2	<=1	<=1	>64	>8
573.14094	PATRIC	USA	Nguyen 2018	BD phoenix	<=8	>16	>16	<=4	>16	>2	<=1	<=1	8	>8
573.14095	PATRIC	USA	Nguyen 2018	BD phoenix	<=8	>16	>16	16	>16	>2	<=1	<=1	32	>8
573.14096	PATRIC	USA	Nguyen 2018	BD phoenix	<=8	>16	4	>16	>16	>2	4	2	>64	>8
573.14097	PATRIC	USA	Nguyen 2018	BD phoenix	32	>16	>16	>16	>16	>2	>8	>8	>64	4
573.14098	PATRIC	USA	Nguyen 2018	BD phoenix	16	>16		>16	>16	>2	8	>8	>64	8
573.14099	PATRIC	USA	Nguyen 2018	BD phoenix	<=8	>16	<=1	>16	>16	>2	<=1	<=1	>64	4
573.14100	PATRIC	USA	Nguyen 2018	BD phoenix	<=8	>16	16	8	>16	>2	<=1	<=1	32	<=2
573.14101	PATRIC	USA	Nguyen 2018	BD phoenix	<=8	>16	>16	<=4	16	2	<=1	<=1	8	>8
573.14102	PATRIC	USA	Nguyen 2018	BD phoenix	<=8	>16	>16	16	>16	>2	<=1	<=1	>64	>8
573.14103	PATRIC	USA	Nguyen 2018	BD phoenix	<=8	>16	>16	<=4	>16	>2	<=1	<=1	8	>8
573.14104	PATRIC	USA	Nguyen 2018	BD phoenix	<=8	>16	>16	<=4	8	2	<=1	<=1	>64	>8
573.14105	PATRIC	USA	Nguyen 2018	BD phoenix	32	>16	>16	>16	>16	>2	>8	>8	>64	4
573.14106	PATRIC	USA	Nguyen 2018	BD phoenix	<=8	>16	>16	>16	>16	>2	<=1	<=1	>64	4
573.14107	PATRIC	USA	Nguyen 2018	BD phoenix	<=8	>16	>16	>16	>16	>2	<=1	<=1	>64	<=2
573.14108	PATRIC	USA	Nguyen 2018	BD phoenix	<=8	16	16	<=4	16	<=0.5	<=1	<=1	4	<=2
573.14109	PATRIC	USA	Nguyen 2018	BD phoenix	<=8	>16	<=1	>16	>16	>2	>8	>8	>64	4
573.14110	PATRIC	USA	Nguyen 2018	BD phoenix	16	>16	16	>16	>16	>2	<=1	<=1	>64	>8
573.14111	PATRIC	USA	Nguyen 2018	BD phoenix	<=8	>16	>16	8	>16	>2	<=1	<=1	>64	4
573.14112	PATRIC	USA	Nguyen 2018	BD phoenix	<=8	>16	>16	>16	>16	>2	<=1	<=1	8	>8
573.14113	PATRIC	USA	Nguyen 2018	BD phoenix	<=8	>16	8	>16	>16	>2	<=1	<=1	>64	<=2
573.14114	PATRIC	USA	Nguyen 2018	BD phoenix	>32	>16	>16	>16	>16	>2	4	<=1	>64	4
573.14115	PATRIC	USA	Nguyen 2018	BD phoenix	>32	>16	>16	>16	>16	>2	>8	2	>64	8
573.14116	PATRIC	USA	Nguyen 2018	BD phoenix	<=8	>16	>16	>16	>16	>2	<=1	<=1	>64	>8
573.14117	PATRIC	USA	Nguyen 2018	BD phoenix	<=8	>16	>16	<=4	8	2	<=1	<=1	>64	>8
573.14118	PATRIC	USA	Nguyen 2018	BD phoenix	32	<=2	<=1	>16	>16	>2	>8	8	>64	4
573.14119	PATRIC	USA	Nguyen 2018	BD phoenix	<=8	<=2	>16	<=4	>16	>2	<=1	<=1	16	>8
573.14120	PATRIC	USA	Nguyen 2018	BD phoenix	<=8	>16	8	>16	>16	>2	<=1	<=1	64	>8
573.14121	PATRIC	USA	Nguyen 2018	BD phoenix	<=8	>16	>16	>16	>16	>2	<=1	<=1	16	>8
573.14122	PATRIC	USA	Nguyen 2018	BD phoenix	>32	>16	8	8	>16	>2	<=1	<=1	32	4
573.14123	PATRIC	USA	Nguyen 2018	BD phoenix	<=8	>16	>16	>16	>16	>2	<=1	<=1	>64	>8
573.14124	PATRIC	USA	Nguyen 2018	BD phoenix	<=8	>16	>16	8	>16	>2	<=1	<=1	>64	4
573.14125	PATRIC	USA	Nguyen 2018	BD phoenix	>32	>16	>16	>16	>16	>2	<=1	<=1	>64	4
573.14126	PATRIC	USA	Nguyen 2018	BD phoenix	<=8	>16		>16	>16	>2	<=1	2	>64	>8
573.14127	PATRIC	USA	Nguyen 2018	BD phoenix	<=8	>16	>16	>16	>16	>2	<=1	<=1	>64	>8
573.14128	PATRIC	USA	Nguyen 2018	BD phoenix	16	>16	16	>16	>16	>2	<=1	4	>64	>8
573.14129	PATRIC	USA	Nguyen 2018	BD phoenix	<=8	>16	>16	16	>16	>2	<=1	<=1	64	>8
573.14130	PATRIC	USA	Nguyen 2018	BD phoenix	<=8	>16	>16	>16	>16	>2	<=1	<=1	>64	>8
573.14131	PATRIC	USA	Nguyen 2018	BD phoenix	<=8	>16	>16	>16	>16	>2	<=1	<=1	8	>8
573.14132	PATRIC	USA	Nguyen 2018	BD phoenix	<=8	>16	>16	8	>16	>2	<=1	<=1	>64	<=2
573.14133	PATRIC	USA	Nguyen 2018	BD phoenix	<=8	>16	2	>16	>16	>2	>8	>8	>64	4
573.14134	PATRIC	USA	Nguyen 2018	BD phoenix	<=8	>16	>16	8	>16	>2	<=1	<=1	16	>8
573.14135	PATRIC	USA	Nguyen 2018	BD phoenix	32	<=2	4	<=4	>16	<=0.5	<=1	<=1	>64	<=2
573.14136	PATRIC	USA	Nguyen 2018	BD phoenix	>32	>16	>16	>16	>16	>2	>8	>8	>64	>8
573.14137	PATRIC	USA	Nguyen 2018	BD phoenix	>32	<=2	>16	>16	>16	>2	>8	>8	>64	4
573.14138	PATRIC	USA	Nguyen 2018	BD phoenix	<=8	<=2		>16	>16	>2	>8	>8	>64	<=2
573.14139	PATRIC	USA	Nguyen 2018	BD phoenix	>32	>16	16	>16	>16	>2	<=1	<=1	>64	<=2
573.14140	PATRIC	USA	Nguyen 2018	BD phoenix	<=8	>16	4	>16	>16	>2	<=1	<=1	8	<=2
573.14141	PATRIC	USA	Nguyen 2018	BD phoenix	<=8		<=1	<=4	>16	>2	4	<=1	4	>8
573.14142	PATRIC	USA	Nguyen 2018	BD phoenix	<=8	8		>16	>16	>2	<=1	<=1	>64	8
573.14143	PATRIC	USA	Nguyen 2018	BD phoenix	<=8	<=2	<=1	>16	>16	>2	<=1	<=1	>64	>8
573.14144	PATRIC	USA	Nguyen 2018	BD phoenix	<=8		<=1	>16	>16	>2	<=1	2	>64	>8
573.14146	PATRIC	USA	Nguyen 2018	BD phoenix	>32	>16	>16	>16	>16	>2	>8	<=1	>64	4
573.14147	PATRIC	USA	Nguyen 2018	BD phoenix	<=8		<=1	8	>16	>2	<=1	<=1	>64	4
573.14148	PATRIC	USA	Nguyen 2018	BD phoenix	>32	>16	>16	>16	>16	>2	8	>8	>64	4
573.14149	PATRIC	USA	Nguyen 2018	BD phoenix	<=8	<=2		16	>16	>2	<=1	<=1	64	>8
573.14150	PATRIC	USA	Nguyen 2018	BD phoenix	<=8	<=2	<=1	>16	1	<=0.5	<=1	<=1	16	>8
573.14151	PATRIC	USA	Nguyen 2018	BD phoenix	<=8	<=2	>16	<=4	>16	>2	<=1	<=1	16	>8
573.14152	PATRIC	USA	Nguyen 2018	BD phoenix	<=8	<=2	<=1	>16	>16	>2	<=1	2	>64	>8
573.14153	PATRIC	USA	Nguyen 2018	BD phoenix	>32	>16	>16	>16	>16	>2	>8	8	>64	4
573.14154	PATRIC	USA	Nguyen 2018	BD phoenix	<=8	<=2		16	>16	>2	<=1	<=1	>64	4
573.14155	PATRIC	USA	Nguyen 2018	BD phoenix	<=8	<=2	<=1	<=4	>16	>2	<=1	<=1	>64	>8
573.14156	PATRIC	USA	Nguyen 2018	BD phoenix	<=8	4	4	>16	>16	>2	<=1	<=1	>64	>8
573.14158	PATRIC	USA	Nguyen 2018	BD phoenix	32	>16	>16	>16	>16	>2	>8	>8	>64	4
573.14159	PATRIC	USA	Nguyen 2018	BD phoenix	<=8	>16	<=1	>16	>16	>2	<=1	<=1	>64	>8
573.14160	PATRIC	USA	Nguyen 2018	BD phoenix	<=8	>16	>16	>16	>16	>2	<=1	<=1	32	>8
573.14161	PATRIC	USA	Nguyen 2018	BD phoenix	<=8	>16	>16	8	>16	>2	<=1	<=1	>64	>8
573.14162	PATRIC	USA	Nguyen 2018	BD phoenix	<=8	>16	<=1	>16	>16	>2	<=1	<=1	>64	>8
573.14163	PATRIC	USA	Nguyen 2018	BD phoenix	<=8	4	4	>16	>16	>2	>8	>8	>64	4
573.14164	PATRIC	USA	Nguyen 2018	BD phoenix	<=8	16	16	<=4	>16	>2	<=1	<=1	32	>8
573.14165	PATRIC	USA	Nguyen 2018	BD phoenix	>32	>16	16	>16	>16	>2	<=1	2	>64	4
573.14166	PATRIC	USA	Nguyen 2018	BD phoenix	<=8	>16	<=1	>16	>16	>2	<=1	<=1	>64	4
573.14167	PATRIC	USA	Nguyen 2018	BD phoenix	<=8	>16	<=1	>16	>16	>2	>8	>8	>64	4
573.14168	PATRIC	USA	Nguyen 2018	BD phoenix	<=8	<=2	<=1	>16	>16	>2	8	>8	>64	8
573.14169	PATRIC	USA	Nguyen 2018	BD phoenix	<=8	16	>16	<=4	16	>2	<=1	<=1	64	>8
573.14170	PATRIC	USA	Nguyen 2018	BD phoenix	<=8	>16	8	<=4	>16	1	<=1	<=1	>64	<=2
573.14171	PATRIC	USA	Nguyen 2018	BD phoenix	<=8	<=2	<=1	<=4	8	<=0.5	<=1	<=1	>64	<=2
573.14172	PATRIC	USA	Nguyen 2018	BD phoenix	<=8	>16	<=1	>16	>16	>2	<=1	<=1	>64	>8
573.14173	PATRIC	USA	Nguyen 2018	BD phoenix	32	>16	<=1	16	>16	>2	<=1	<=1	>64	4
573.14174	PATRIC	USA	Nguyen 2018	BD phoenix	<=8	<=2	<=1	>16	>16	>2	<=1	<=1	>64	>8
573.14175	PATRIC	USA	Nguyen 2018	BD phoenix	>32	>16	>16	>16	>16	>2	>8	<=1	>64	<=2
573.14176	PATRIC	USA	Nguyen 2018	BD phoenix	<=8	>16	<=1	>16	>16	>2	<=1	<=1	>64	>8
573.14177	PATRIC	USA	Nguyen 2018	BD phoenix	32	>16	16	16	>16	>2	<=1	<=1	>64	4
573.14178	PATRIC	USA	Nguyen 2018	BD phoenix	>32	>16	>16	>16	>16	>2	>8	<=1	>64	4
573.14179	PATRIC	USA	Nguyen 2018	BD phoenix	<=8	>16	>16	>16	>16	>2	<=1	8	>64	<=2
573.14180	PATRIC	USA	Nguyen 2018	BD phoenix	16	>16		8	>16	>2	<=1	<=1	>64	>8
573.14181	PATRIC	USA	Nguyen 2018	BD phoenix	>32	>16	>16	>16	>16	>2	>8	>8	>64	4
573.14182	PATRIC	USA	Nguyen 2018	BD phoenix	32	>16	16	16	>16	>2	<=1	<=1	>64	4
573.14183	PATRIC	USA	Nguyen 2018	BD phoenix	32		4	>16	>16	>2	>8	>8	>64	>8
573.14184	PATRIC	USA	Nguyen 2018	BD phoenix	32	>16	>16	>16	>16	>2	>8	>8	>64	4
573.14185	PATRIC	USA	Nguyen 2018	BD phoenix	>32	>16		>16	>16	>2	8	8	>64	4
573.14186	PATRIC	USA	Nguyen 2018	BD phoenix	16	>16	>16	>16	>16	>2	2	4	>64	>8
573.14187	PATRIC	USA	Nguyen 2018	BD phoenix	16	16	<=1	>16	>16	>2	<=1	2	>64	>8
573.14188	PATRIC	USA	Nguyen 2018	BD phoenix	<=8	4	<=1	>16	>16	>2	<=1	<=1	>64	4
573.14189	PATRIC	USA	Nguyen 2018	BD phoenix	<=8	>16	>16	16	>16	>2	<=1	<=1	>64	4
573.14190	PATRIC	USA	Nguyen 2018	BD phoenix	<=8	16	16	<=4	>16	>2	<=1	<=1	16	>8
573.14191	PATRIC	USA	Nguyen 2018	BD phoenix	<=8	<=2	>16	<=4	16	>2	<=1	<=1	4	>8
573.14192	PATRIC	USA	Nguyen 2018	BD phoenix	<=8	<=2	<=1	>16	>16	>2	<=1	<=1	>64	4
573.14193	PATRIC	USA	Nguyen 2018	BD phoenix	16	<=2	4	8	>16	>2	<=1	<=1	>64	<=2
573.14194	PATRIC	USA	Nguyen 2018	BD phoenix	<=8	16		8	>16	>2	<=1	<=1	>64	>8
573.14195	PATRIC	USA	Nguyen 2018	BD phoenix	<=8		4	>16	>16	>2	<=1	<=1	>64	>8
573.14196	PATRIC	USA	Nguyen 2018	BD phoenix	<=8	>16	>16	8	>16	>2	<=1	<=1	4	4
573.14197	PATRIC	USA	Nguyen 2018	BD phoenix	<=8	>16		>16	>16	>2	>8	>8	>64	>8
573.14198	PATRIC	USA	Nguyen 2018	BD phoenix	<=8	16	16	<=4	2	>2	<=1	<=1	4	>8
573.14199	PATRIC	USA	Nguyen 2018	BD phoenix	<=8	>16	>16	>16	>16	>2	<=1	<=1	32	>8
573.14200	PATRIC	USA	Nguyen 2018	BD phoenix	32	>16	16	>16	>16	>2	>8	>8	>64	4
573.14201	PATRIC	USA	Nguyen 2018	BD phoenix	<=8	<=2	<=1	<=4	1	1	<=1	<=1	4	>8
573.14202	PATRIC	USA	Nguyen 2018	BD phoenix	<=8	>16	<=1	>16	>16	>2	<=1	<=1	>64	>8
573.14203	PATRIC	USA	Nguyen 2018	BD phoenix	<=8	16	>16	<=4	>16	>2	<=1	<=1	16	>8
573.14204	PATRIC	USA	Nguyen 2018	BD phoenix	32	>16		>16	>16	>2	>8	>8	>64	8
573.14205	PATRIC	USA	Nguyen 2018	BD phoenix	<=8	8	16	16	2	>2	<=1	<=1	16	>8
573.14206	PATRIC	USA	Nguyen 2018	BD phoenix	16	>16	<=1	>16	>16	>2	>8	>8	>64	>8
573.14207	PATRIC	USA	Nguyen 2018	BD phoenix	<=8	16	4	>16	>16	>2	<=1	<=1	>64	>8
573.14208	PATRIC	USA	Nguyen 2018	BD phoenix	<=8	8	16	<=4	>16	>2	<=1	<=1	16	>8
573.14209	PATRIC	USA	Nguyen 2018	BD phoenix	<=8	>16	>16	>16	>16	>2	<=1	<=1	>64	>8
573.14210	PATRIC	USA	Nguyen 2018	BD phoenix	<=8	>16	>16	16	>16	>2	8	<=1	>64	4
573.14211	PATRIC	USA	Nguyen 2018	BD phoenix	<=8	16		<=4	>16	>2	<=1	<=1	4	<=2
573.14212	PATRIC	USA	Nguyen 2018	BD phoenix	<=8	>16	<=1	>16	>16	>2	<=1	4	>64	4
573.14213	PATRIC	USA	Nguyen 2018	BD phoenix	32	>16	<=1	8	>16	>2	<=1	<=1	>64	<=2
573.14214	PATRIC	USA	Nguyen 2018	BD phoenix	>32	>16	>16	>16	>16	>2	>8	>8	>64	>8
573.14215	PATRIC	USA	Nguyen 2018	BD phoenix	<=8	>16	>16	8	>16	>2	<=1	<=1	8	4
573.14216	PATRIC	USA	Nguyen 2018	BD phoenix	32	>16	<=1	8	>16	>2	<=1	<=1	>64	<=2
573.14217	PATRIC	USA	Nguyen 2018	BD phoenix	16	>16	<=1	>16	>16	>2	2	4	>64	4
573.14218	PATRIC	USA	Nguyen 2018	BD phoenix	>32	>16	>16	16	>16	>2	<=1	<=1	>64	<=2
573.14219	PATRIC	USA	Nguyen 2018	BD phoenix	<=8	>16	16	<=4	>16	>2	<=1	<=1	16	>8
573.14220	PATRIC	USA	Nguyen 2018	BD phoenix	<=8	>16	>16	>16	>16	>2	8	>8	>64	>8
573.14221	PATRIC	USA	Nguyen 2018	BD phoenix	16	>16	<=1	8	>16	>2	<=1	<=1	>64	>8
573.14222	PATRIC	USA	Nguyen 2018	BD phoenix	<=8	>16	<=1	>16	>16	>2	>8	>8	>64	>8
573.14223	PATRIC	USA	Nguyen 2018	BD phoenix	32	>16	8	>16	>16	>2	>8	>8	>64	4
573.14224	PATRIC	USA	Nguyen 2018	BD phoenix	32	>16	>16	>16	>16	>2	<=1	<=1	>64	4
573.14225	PATRIC	USA	Nguyen 2018	BD phoenix	<=8	>16		16	>16	>2	>8	>8	>64	<=2
573.14226	PATRIC	USA	Nguyen 2018	BD phoenix	32	>16	16	>16	>16	>2	>8	2	>64	4
573.14227	PATRIC	USA	Nguyen 2018	BD phoenix	<=8	>16	<=1	>16	>16	>2	<=1	<=1	>64	>8
573.14228	PATRIC	USA	Nguyen 2018	BD phoenix	32	>16	>16	>16	>16	>2	>8	4	>64	4
573.14229	PATRIC	USA	Nguyen 2018	BD phoenix	<=8	>16	4	>16	16	<=0.5	8	<=1	>64	<=2
573.14230	PATRIC	USA	Nguyen 2018	BD phoenix	32	>16	8	>16	>16	>2	<=1	<=1	>64	>8
573.14231	PATRIC	USA	Nguyen 2018	BD phoenix	>32	>16	>16	>16	>16	>2	>8	>8	>64	8
573.14232	PATRIC	USA	Nguyen 2018	BD phoenix	<=8	16	<=1	>16	>16	>2	<=1	<=1	>64	4
573.14233	PATRIC	USA	Nguyen 2018	BD phoenix	>32	>16	16	16	>16	>2	<=1	<=1	>64	4
573.14234	PATRIC	USA	Nguyen 2018	BD phoenix	<=8	>16	<=1	>16	>16	>2	>8	>8	>64	<=2
573.14235	PATRIC	USA	Nguyen 2018	BD phoenix	<=8	>16	>16	<=4	>16	>2	<=1	<=1	16	>8
573.14236	PATRIC	USA	Nguyen 2018	BD phoenix	<=8	16	<=1	>16	>16	>2	>8	>8	>64	4
573.14237	PATRIC	USA	Nguyen 2018	BD phoenix	<=8	>16	>16	<=4	>16	<=0.5	<=1	<=1	64	>8
573.14238	PATRIC	USA	Nguyen 2018	BD phoenix	<=8	>16	>16	>16	>16	>2	>8	>8	>64	4
573.14239	PATRIC	USA	Nguyen 2018	BD phoenix	16	>16	>16	>16	>16	>2	>8	>8	>64	>8
573.14240	PATRIC	USA	Nguyen 2018	BD phoenix	16	>16	>16	>16	>16	>2	>8	>8	>64	>8
573.14241	PATRIC	USA	Nguyen 2018	BD phoenix	16	>16	>16	>16	>16	>2	<=1	<=1	>64	<=2
573.14242	PATRIC	USA	Nguyen 2018	BD phoenix	>32	>16	>16	>16	>16	>2	>8	>8	>64	4
573.14243	PATRIC	USA	Nguyen 2018	BD phoenix	16	>16	>16	>16	>16	>2	>8	>8	>64	>8
573.14244	PATRIC	USA	Nguyen 2018	BD phoenix	<=8	>16	>16	8	>16	>2	<=1	<=1	>64	4
573.14245	PATRIC	USA	Nguyen 2018	BD phoenix	<=8	>16	>16	16	>16	>2	<=1	<=1	32	>8
573.14246	PATRIC	USA	Nguyen 2018	BD phoenix	<=8	>16	>16	>16	>16	>2	8	>8	>64	>8
573.14247	PATRIC	USA	Nguyen 2018	BD phoenix	<=8	>16		>16	>16	>2	>8	>8	>64	>8
573.14248	PATRIC	USA	Nguyen 2018	BD phoenix	<=8	>16	4	>16	>16	>2	<=1	<=1	>64	>8
573.14249	PATRIC	USA	Nguyen 2018	BD phoenix	<=8	>16	>16	<=4	>16	>2	<=1	<=1	>64	>8
573.14250	PATRIC	USA	Nguyen 2018	BD phoenix	>32	>16	>16	>16	>16	>2	>8	8	>64	<=2
573.14251	PATRIC	USA	Nguyen 2018	BD phoenix	16	>16	>16	>16	>16	>2	>8	>8	>64	>8
573.14252	PATRIC	USA	Nguyen 2018	BD phoenix	<=8	>16	<=1	>16	>16	>2	>8	>8	>64	>8
573.14253	PATRIC	USA	Nguyen 2018	BD phoenix	<=8	16	>16	>16	>16	>2	<=1	<=1	>64	4
573.14254	PATRIC	USA	Nguyen 2018	BD phoenix	32	>16	>16	>16	>16	>2	4	4	>64	8
573.14255	PATRIC	USA	Nguyen 2018	BD phoenix	32	>16	>16	>16	>16	>2	>8	8	>64	4
573.14256	PATRIC	USA	Nguyen 2018	BD phoenix	>32	>16		>16	>16	>2	4	2	>64	4
573.14257	PATRIC	USA	Nguyen 2018	BD phoenix	<=8	>16	>16	<=4	>16	>2	<=1	<=1	64	>8
573.14258	PATRIC	USA	Nguyen 2018	BD phoenix	<=8	>16	>16	<=4	>16	>2	<=1	<=1	64	>8
573.14259	PATRIC	USA	Nguyen 2018	BD phoenix	<=8	>16	>16	<=4	>16	>2	<=1	<=1	>64	>8
573.14260	PATRIC	USA	Nguyen 2018	BD phoenix	32	>16	>16	>16	>16	>2	>8	8	>64	4
573.14261	PATRIC	USA	Nguyen 2018	BD phoenix	32	>16	4	8	>16	>2	<=1	<=1	>64	4
573.14262	PATRIC	USA	Nguyen 2018	BD phoenix	<=8	>16	>16	>16	>16	>2	<=1	2	>64	>8
573.14263	PATRIC	USA	Nguyen 2018	BD phoenix	>32	>16	16	>16	>16	>2	8	8	>64	4
573.14264	PATRIC	USA	Nguyen 2018	BD phoenix	<=8	>16	<=1	>16	>16	>2	>8	>8	>64	4
573.14265	PATRIC	USA	Nguyen 2018	BD phoenix	32	<=2	4	<=4	<=0.5	>2	<=1	<=1	>64	<=2
573.14266	PATRIC	USA	Nguyen 2018	BD phoenix	>32	>16	>16	>16	>16	>2	>8	>8	>64	8
573.14267	PATRIC	USA	Nguyen 2018	BD phoenix	<=8	>16	4	8	>16	>2	<=1	<=1	32	>8
573.14268	PATRIC	USA	Nguyen 2018	BD phoenix	<=8	>16	<=1	>16	>16	>2	>8	>8	>64	>8
573.14269	PATRIC	USA	Nguyen 2018	BD phoenix	>32	>16	>16	>16	>16	>2	8	4	>64	4
573.14270	PATRIC	USA	Nguyen 2018	BD phoenix	<=8	>16	16	8	>16	>2	<=1	<=1	64	4
573.14271	PATRIC	USA	Nguyen 2018	BD phoenix	<=8	16		<=4	>16	>2	<=1	<=1	8	>8
573.14272	PATRIC	USA	Nguyen 2018	BD phoenix	<=8	<=2	<=1	>16	1	>2	<=1	<=1	16	>8
573.14273	PATRIC	USA	Nguyen 2018	BD phoenix	<=8	>16	>16	>16	>16	>2	<=1	<=1	>64	>8
573.14274	PATRIC	USA	Nguyen 2018	BD phoenix	<=8	>16	4	>16	>16	>2	<=1	<=1	>64	>8
573.14275	PATRIC	USA	Nguyen 2018	BD phoenix	<=8	>16	>16	>16	>16	>2	<=1	<=1	>64	>8
573.14276	PATRIC	USA	Nguyen 2018	BD phoenix	>32	16	<=1	>16	>16	>2	>8	>8	>64	4
573.14277	PATRIC	USA	Nguyen 2018	BD phoenix	<=8	16	>16	<=4	8	2	<=1	<=1	16	>8
573.14278	PATRIC	USA	Nguyen 2018	BD phoenix	<=8	>16	>16	>16	>16	>2	<=1	<=1	>64	>8
573.14279	PATRIC	USA	Nguyen 2018	BD phoenix	<=8	>16	>16	8	>16	>2	<=1	<=1	32	>8
573.14280	PATRIC	USA	Nguyen 2018	BD phoenix	<=8	>16	16	>16	>16	>2	4	4	>64	>8
573.14281	PATRIC	USA	Nguyen 2018	BD phoenix	32	>16	>16	>16	16	>2	8	>8	>64	8
573.14282	PATRIC	USA	Nguyen 2018	BD phoenix	32	>16	<=1	>16	>16	>2	<=1	<=1	>64	>8
573.14283	PATRIC	USA	Nguyen 2018	BD phoenix	>32	>16	>16	16	>16	>2	<=1	<=1	>64	>8
573.14284	PATRIC	USA	Nguyen 2018	BD phoenix	<=8	>16	>16	>16	>16	>2	>8	>8	>64	>8
573.14285	PATRIC	USA	Nguyen 2018	BD phoenix	<=8	>16	<=1	>16	>16	>2	<=1	<=1	>64	8
573.14286	PATRIC	USA	Nguyen 2018	BD phoenix	<=8	>16	<=1	>16	>16	>2	<=1	4	>64	>8
573.14287	PATRIC	USA	Nguyen 2018	BD phoenix	<=8	16	<=1	8	>16	>2	<=1	<=1	>64	4
573.14288	PATRIC	USA	Nguyen 2018	BD phoenix	32	>16	>16	<=4	>16	>2	<=1	<=1	>64	>8
573.14289	PATRIC	USA	Nguyen 2018	BD phoenix	32	>16	<=1	>16	>16	>2	<=1	<=1	>64	>8
573.14290	PATRIC	USA	Nguyen 2018	BD phoenix	<=8	>16	16	>16	>16	>2	>8	>8	>64	>8
573.14291	PATRIC	USA	Nguyen 2018	BD phoenix	<=8	>16	16	16	>16	>2	<=1	<=1	>64	4
573.14292	PATRIC	USA	Nguyen 2018	BD phoenix	<=8	>16	>16	>16	>16	>2	>8	>8	>64	4
573.14293	PATRIC	USA	Nguyen 2018	BD phoenix	32	>16		>16	>16	>2	<=1	<=1	>64	8
573.14294	PATRIC	USA	Nguyen 2018	BD phoenix	>32	>16	>16	>16	>16	>2	>8	>8	>64	4
573.14295	PATRIC	USA	Nguyen 2018	BD phoenix	<=8	>16	<=1	<=4	>16	>2	<=1	<=1	>64	>8
573.14296	PATRIC	USA	Nguyen 2018	BD phoenix	<=8	>16	>16	>16	>16	>2	>8	>8	>64	>8
573.14297	PATRIC	USA	Nguyen 2018	BD phoenix	<=8	>16	>16	>16	>16	1	<=1	<=1	32	>8
573.14298	PATRIC	USA	Nguyen 2018	BD phoenix	<=8	>16	>16	8	>16	>2	<=1	<=1	64	>8
573.14299	PATRIC	USA	Nguyen 2018	BD phoenix	32	>16	16	8	>16	>2	<=1	<=1	>64	<=2
573.14300	PATRIC	USA	Nguyen 2018	BD phoenix	<=8	>16	>16	<=4	>16	>2	<=1	<=1	32	>8
573.14301	PATRIC	USA	Nguyen 2018	BD phoenix	>32	<=2	4	>16	>16	>2	>8	>8	>64	>8
573.14302	PATRIC	USA	Nguyen 2018	BD phoenix	<=8	<=2	<=1	>16	1	<=0.5	<=1	<=1	>64	>8
573.14303	PATRIC	USA	Nguyen 2018	BD phoenix	<=8	>16	>16	>16	>16	>2	>8	>8	>64	4
573.14304	PATRIC	USA	Nguyen 2018	BD phoenix	<=8	>16	>16	<=4	>16	>2	<=1	<=1	32	>8
573.14305	PATRIC	USA	Nguyen 2018	BD phoenix	<=8	<=2	<=1	<=4	2	<=0.5	<=1	<=1	8	>8
573.14306	PATRIC	USA	Nguyen 2018	BD phoenix	>32	>16	>16	>16	>16	>2	>8	>8	>64	4
573.14307	PATRIC	USA	Nguyen 2018	BD phoenix	<=8	>16	16	>16	>16	>2	<=1	<=1	>64	4
573.14308	PATRIC	USA	Nguyen 2018	BD phoenix	>32	>16	16	>16	>16	>2	<=1	4	>64	<=2
573.14309	PATRIC	USA	Nguyen 2018	BD phoenix	<=8	<=2	<=1	>16	1	<=0.5	<=1	<=1	32	>8
573.14310	PATRIC	USA	Nguyen 2018	BD phoenix	<=8	>16	>16	>16	>16	>2	8	>8	>64	>8
573.14311	PATRIC	USA	Nguyen 2018	BD phoenix	<=8	>16	>16	>16	>16	>2	>8	>8	>64	>8
573.14312	PATRIC	USA	Nguyen 2018	BD phoenix	32	<=2	16	16	1	>2	<=1	<=1	>64	>8
573.14313	PATRIC	USA	Nguyen 2018	BD phoenix	32	>16	>16	>16	>16	>2	>8	4	>64	4
573.14314	PATRIC	USA	Nguyen 2018	BD phoenix	32	>16		>16	>16	>2	>8	>8	>64	>8
573.14315	PATRIC	USA	Nguyen 2018	BD phoenix	32	>16	>16	>16	>16	>2	>8	4	>64	4
573.14316	PATRIC	USA	Nguyen 2018	BD phoenix	<=8	>16	>16	>16	>16	>2	>8	>8	>64	>8
573.14317	PATRIC	USA	Nguyen 2018	BD phoenix	32	>16	>16	>16	>16	>2	>8	>8	>64	4
573.14319	PATRIC	USA	Nguyen 2018	BD phoenix	<=8	>16	<=1	>16	>16	>2	<=1	<=1	>64	>8
573.14320	PATRIC	USA	Nguyen 2018	BD phoenix	<=8	>16		16	>16	>2	<=1	<=1	>64	>8
573.14321	PATRIC	USA	Nguyen 2018	BD phoenix	32	>16	>16	>16	>16	>2	>8	>8	>64	4
573.14322	PATRIC	USA	Nguyen 2018	BD phoenix	<=8	>16	>16	>16	>16	>2	<=1	<=1	>64	>8
573.14323	PATRIC	USA	Nguyen 2018	BD phoenix	32	>16	8	16	>16	>2	<=1	<=1	64	4
573.14324	PATRIC	USA	Nguyen 2018	BD phoenix	<=8	16	8	<=4	16	>2	<=1	<=1	8	>8
573.14325	PATRIC	USA	Nguyen 2018	BD phoenix	16	>16	<=1	>16	>16	>2	<=1	<=1	>64	>8
573.14326	PATRIC	USA	Nguyen 2018	BD phoenix	<=8	>16		<=4	>16	>2	<=1	<=1	32	4
573.14327	PATRIC	USA	Nguyen 2018	BD phoenix	<=8	>16	>16	8	16	>2	<=1	<=1	4	<=2
573.14328	PATRIC	USA	Nguyen 2018	BD phoenix	<=8	<=2	<=1	>16	1	<=0.5	<=1	<=1	16	>8
573.14329	PATRIC	USA	Nguyen 2018	BD phoenix	32	>16	>16	>16	>16	>2	8	8	>64	<=2
573.14331	PATRIC	USA	Nguyen 2018	BD phoenix	<=8	<=2	<=1	8	>16	>2	<=1	<=1	>64	4
573.14332	PATRIC	USA	Nguyen 2018	BD phoenix	<=8	>16	>16	8	>16	>2	<=1	<=1	32	>8
573.14333	PATRIC	USA	Nguyen 2018	BD phoenix	<=8	>16	>16	16	>16	>2	<=1	<=1	>64	>8
573.14334	PATRIC	USA	Nguyen 2018	BD phoenix	<=8	>16	>16	8	>16	<=0.5	<=1	<=1	>64	4
573.14335	PATRIC	USA	Nguyen 2018	BD phoenix	<=8	>16	>16	>16	>16	>2	<=1	<=1	64	>8
573.14336	PATRIC	USA	Nguyen 2018	BD phoenix	<=8	>16	>16	>16	>16	>2	<=1	<=1	>64	>8
573.14337	PATRIC	USA	Nguyen 2018	BD phoenix	<=8	>16	<=1	16	>16	>2	<=1	<=1	>64	4
573.14338	PATRIC	USA	Nguyen 2018	BD phoenix	<=8	>16	<=1	8	>16	2	<=1	<=1	8	>8
573.14339	PATRIC	USA	Nguyen 2018	BD phoenix	<=8	>16	4	>16	>16	>2	>8	>8	>64	>8
573.14340	PATRIC	USA	Nguyen 2018	BD phoenix	<=8	>16	>16	>16	>16	>2	<=1	<=1	32	>8
573.14341	PATRIC	USA	Nguyen 2018	BD phoenix	<=8	>16	<=1	16	>16	>2	<=1	<=1	16	<=2
573.14342	PATRIC	USA	Nguyen 2018	BD phoenix	<=8	>16	>16	>16	>16	>2	>8	>8	>64	>8
573.14343	PATRIC	USA	Nguyen 2018	BD phoenix	<=8	>16	16	8	>16	>2	<=1	<=1	64	>8
573.14344	PATRIC	USA	Nguyen 2018	BD phoenix	<=8	>16	>16	<=4	16	>2	<=1	<=1	32	>8
573.14345	PATRIC	USA	Nguyen 2018	BD phoenix	<=8	>16	>16	>16	>16	>2	<=1	<=1	64	>8
573.14346	PATRIC	USA	Nguyen 2018	BD phoenix	<=8	>16	<=1	>16	>16	>2	<=1	<=1	>64	>8
573.14347	PATRIC	USA	Nguyen 2018	BD phoenix	<=8	>16		>16	>16	>2	<=1	2	>64	>8
573.14348	PATRIC	USA	Nguyen 2018	BD phoenix	<=8	>16	>16	16	>16	>2	<=1	<=1	>64	>8
573.14349	PATRIC	USA	Nguyen 2018	BD phoenix	<=8	>16	>16	16	>16	>2	<=1	<=1	64	>8
573.14350	PATRIC	USA	Nguyen 2018	BD phoenix	<=8	>16	>16	16	>16	>2	<=1	<=1	64	>8
573.14351	PATRIC	USA	Nguyen 2018	BD phoenix	<=8	>16	<=1	>16	>16	>2	<=1	<=1	64	4
573.14352	PATRIC	USA	Nguyen 2018	BD phoenix	16	>16	<=1	>16	>16	>2	8	>8	>64	>8
573.14353	PATRIC	USA	Nguyen 2018	BD phoenix	>32	>16	>16	16	>16	>2	>8	8	>64	4
573.14354	PATRIC	USA	Nguyen 2018	BD phoenix	>32	>16	>16	>16	>16	>2	>8	>8	>64	4
573.14355	PATRIC	USA	Nguyen 2018	BD phoenix	<=8	>16	<=1	>16	>16	>2	<=1	<=1	>64	>8
573.14356	PATRIC	USA	Nguyen 2018	BD phoenix	<=8	>16	>16	>16	>16	>2	<=1	<=1	>64	>8
573.14357	PATRIC	USA	Nguyen 2018	BD phoenix	<=8	>16	>16	>16	>16	>2	>8	>8	>64	>8
573.14358	PATRIC	USA	Nguyen 2018	BD phoenix	32	>16	>16	>16	>16	>2	<=1	<=1	>64	>8
573.14359	PATRIC	USA	Nguyen 2018	BD phoenix	<=8	>16	>16	16	>16	>2	<=1	<=1	8	8
573.14360	PATRIC	USA	Nguyen 2018	BD phoenix	<=8	>16	>16	>16	>16	>2	>8	>8	>64	>8
573.14361	PATRIC	USA	Nguyen 2018	BD phoenix	<=8	>16	4	>16	>16	>2	<=1	<=1	>64	>8
573.14362	PATRIC	USA	Nguyen 2018	BD phoenix	<=8	>16	>16	>16	>16	>2	>8	>8	>64	>8
573.14363	PATRIC	USA	Nguyen 2018	BD phoenix	<=8	>16	16	<=4	16	>2	<=1	<=1	32	>8
573.14364	PATRIC	USA	Nguyen 2018	BD phoenix	>32	>16	>16	>16	>16	>2	>8	>8	>64	4
573.14365	PATRIC	USA	Nguyen 2018	BD phoenix	<=8	<=2	<=1	>16	<=0.5	1	<=1	<=1	16	>8
573.14366	PATRIC	USA	Nguyen 2018	BD phoenix	<=8	>16	>16	8	>16	>2	<=1	<=1	4	<=2
573.14367	PATRIC	USA	Nguyen 2018	BD phoenix	<=8	>16	>16	>16	>16	>2	<=1	<=1	64	>8
573.14368	PATRIC	USA	Nguyen 2018	BD phoenix	>32	>16	>16	>16	>16	>2	>8	>8	>64	4
573.14369	PATRIC	USA	Nguyen 2018	BD phoenix	<=8	>16	<=1	<=4	>16	>2	<=1	<=1	32	>8
573.14371	PATRIC	USA	Nguyen 2018	BD phoenix	>32	>16	>16	>16	>16	>2	8	4	>64	4
573.14372	PATRIC	USA	Nguyen 2018	BD phoenix	<=8	>16	16	8	16	>2	<=1	<=1	4	4
573.14373	PATRIC	USA	Nguyen 2018	BD phoenix	16	>16	>16	8	>16	>2	<=1	<=1	>64	<=2
573.14374	PATRIC	USA	Nguyen 2018	BD phoenix	>32	>16	>16	>16	>16	>2	>8	>8	>64	>8
573.14375	PATRIC	USA	Nguyen 2018	BD phoenix	<=8	>16	>16	>16	>16	>2	2	2	64	4
573.14376	PATRIC	USA	Nguyen 2018	BD phoenix	<=8	>16	4	<=4	>16	1	<=1	<=1	4	<=2
573.14377	PATRIC	USA	Nguyen 2018	BD phoenix	<=8	>16	<=1	>16	>16	>2	8	>8	>64	4
573.14378	PATRIC	USA	Nguyen 2018	BD phoenix	>32	>16	<=1	>16	>16	>2	>8	>8	>64	4
573.14379	PATRIC	USA	Nguyen 2018	BD phoenix	<=8	>16	>16	16	>16	>2	<=1	<=1	64	>8
573.14380	PATRIC	USA	Nguyen 2018	BD phoenix	<=8	>16	<=1	>16	>16	>2	<=1	<=1	>64	>8
573.14381	PATRIC	USA	Nguyen 2018	BD phoenix	<=8	>16	>16	8	>16	>2	<=1	<=1	32	>8
573.14382	PATRIC	USA	Nguyen 2018	BD phoenix	32	>16	>16	>16	>16	>2	8	8	>64	8
573.14383	PATRIC	USA	Nguyen 2018	BD phoenix	<=8	>16	>16	16	>16	>2	<=1	<=1	16	>8
573.14384	PATRIC	USA	Nguyen 2018	BD phoenix	<=8	>16	<=1	16	>16	>2	<=1	<=1	>64	<=2
573.14385	PATRIC	USA	Nguyen 2018	BD phoenix	32	>16	>16	>16	>16	>2	>8	8	>64	4
573.14386	PATRIC	USA	Nguyen 2018	BD phoenix	<=8	>16	2	16	>16	>2	<=1	<=1	64	>8
573.14387	PATRIC	USA	Nguyen 2018	BD phoenix	<=8	<=2	<=1	>16	1	<=0.5	<=1	<=1	16	>8
573.14388	PATRIC	USA	Nguyen 2018	BD phoenix	32	>16	>16	>16	>16	>2	8	>8	>64	4
573.14389	PATRIC	USA	Nguyen 2018	BD phoenix	<=8	>16	<=1	>16	>16	>2	<=1	<=1	>64	>8
573.14390	PATRIC	USA	Nguyen 2018	BD phoenix	32	>16	>16	>16	>16	>2	8	2	>64	8
573.14391	PATRIC	USA	Nguyen 2018	BD phoenix	<=8	>16	>16	>16	>16	>2	<=1	<=1	>64	>8
573.14392	PATRIC	USA	Nguyen 2018	BD phoenix	<=8	>16	>16	<=4	>16	>2	<=1	<=1	4	<=2
573.14393	PATRIC	USA	Nguyen 2018	BD phoenix	<=8	>16	>16	>16	>16	>2	>8	>8	>64	>8
573.14394	PATRIC	USA	Nguyen 2018	BD phoenix	32	>16	>16	>16	>16	>2	8	>8	>64	4
573.14395	PATRIC	USA	Nguyen 2018	BD phoenix	<=8	>16	4	16	>16	>2	<=1	<=1	>64	4
573.14396	PATRIC	USA	Nguyen 2018	BD phoenix	<=8	>16	2	16	>16	>2	<=1	<=1	32	>8
573.14397	PATRIC	USA	Nguyen 2018	BD phoenix	<=8	>16	>16	<=4	16	2	<=1	<=1	8	>8
573.14398	PATRIC	USA	Nguyen 2018	BD phoenix	<=8	>16	>16	<=4	>16	>2	<=1	<=1	8	4
573.14399	PATRIC	USA	Nguyen 2018	BD phoenix	<=8	>16		>16	>16	>2	>8	>8	>64	>8
573.14400	PATRIC	USA	Nguyen 2018	BD phoenix	32	>16	8	8	>16	>2	<=1	<=1	>64	4
573.14401	PATRIC	USA	Nguyen 2018	BD phoenix	16	>16	>16	>16	>16	>2	>8	>8	>64	>8
573.14402	PATRIC	USA	Nguyen 2018	BD phoenix	<=8	16	16	<=4	16	>2	<=1	<=1	32	>8
573.14403	PATRIC	USA	Nguyen 2018	BD phoenix	16	<=2	<=1	8	>16	>2	<=1	<=1	>64	4
573.14404	PATRIC	USA	Nguyen 2018	BD phoenix	<=8	4	>16	8	>16	>2	<=1	<=1	>64	4
573.14405	PATRIC	USA	Nguyen 2018	BD phoenix	<=8	>16	>16	>16	>16	>2	<=1	<=1	64	>8
573.14406	PATRIC	USA	Nguyen 2018	BD phoenix	<=8	>16	4	>16	>16	>2	8	>8	>64	4
573.14407	PATRIC	USA	Nguyen 2018	BD phoenix	<=8	>16	>16	>16	>16	>2	>8	>8	>64	8
573.14408	PATRIC	USA	Nguyen 2018	BD phoenix	<=8	16	>16	<=4	>16	>2	<=1	<=1	16	>8
573.14409	PATRIC	USA	Nguyen 2018	BD phoenix	16	>16	4	<=4	>16	>2	<=1	<=1	4	<=2
573.14410	PATRIC	USA	Nguyen 2018	BD phoenix	<=8	>16		<=4	>16	<=0.5	<=1	<=1	4	>8
573.14411	PATRIC	USA	Nguyen 2018	BD phoenix	<=8	16	>16	<=4	4	<=0.5	<=1	<=1	4	<=2
573.14412	PATRIC	USA	Nguyen 2018	BD phoenix	<=8	>16	<=1	>16	>16	>2	<=1	<=1	>64	>8
573.14413	PATRIC	USA	Nguyen 2018	BD phoenix	<=8	>16	>16	<=4	>16	>2	<=1	<=1	>64	4
573.14415	PATRIC	USA	Nguyen 2018	BD phoenix	<=8	>16	>16	16	>16	>2	<=1	<=1	64	>8
573.14416	PATRIC	USA	Nguyen 2018	BD phoenix	<=8	>16	>16	>16	>16	>2	<=1	<=1	64	>8
573.14417	PATRIC	USA	Nguyen 2018	BD phoenix	16	>16	>16	>16	>16	>2	>8	>8	>64	>8
573.14418	PATRIC	USA	Nguyen 2018	BD phoenix	16	<=2	<=1	>16	>16	>2	>8	>8	>64	>8
573.14419	PATRIC	USA	Nguyen 2018	BD phoenix	<=8	>16	<=1	>16	>16	>2	4	>8	>64	4
573.14420	PATRIC	USA	Nguyen 2018	BD phoenix	<=8	<=2	<=1	>16	>16	>2	<=1	<=1	>64	>8
573.14421	PATRIC	USA	Nguyen 2018	BD phoenix	<=8	>16	>16	<=4	>16	>2	<=1	<=1	32	<=2
573.14422	PATRIC	USA	Nguyen 2018	BD phoenix	<=8	>16	<=1	>16	>16	>2	8	>8	>64	<=2
573.14423	PATRIC	USA	Nguyen 2018	BD phoenix	<=8	>16	>16	<=4	>16	>2	<=1	<=1	32	>8
573.14424	PATRIC	USA	Nguyen 2018	BD phoenix	<=8	>16	>16	<=4	16	>2	<=1	<=1	16	>8
573.14425	PATRIC	USA	Nguyen 2018	BD phoenix	32	>16	2	8	>16	>2	<=1	<=1	8	4
573.14426	PATRIC	USA	Nguyen 2018	BD phoenix	<=8	>16	<=1	>16	>16	>2	>8	>8	>64	4
573.14427	PATRIC	USA	Nguyen 2018	BD phoenix	<=8	16	>16	<=4	>16	>2	<=1	<=1	16	>8
573.14428	PATRIC	USA	Nguyen 2018	BD phoenix	<=8	16	>16	16	16	<=0.5	8	>8	>64	<=2
573.14429	PATRIC	USA	Nguyen 2018	BD phoenix	<=8	16	8	<=4	8	>2	<=1	<=1	16	>8
573.14430	PATRIC	USA	Nguyen 2018	BD phoenix	<=8	>16	>16	>16	>16	>2	>8	>8	>64	>8
573.14431	PATRIC	USA	Nguyen 2018	BD phoenix	<=8	>16	>16	>16	16	1	8	>8	>64	>8
573.14432	PATRIC	USA	Nguyen 2018	BD phoenix	<=8	>16	16	8	>16	>2	<=1	<=1	>64	>8
573.14433	PATRIC	USA	Nguyen 2018	BD phoenix	<=8	>16	<=1	>16	>16	>2	>8	>8	>64	4
573.14434	PATRIC	USA	Nguyen 2018	BD phoenix	>32	>16	16	>16	>16	>2	<=1	4	>64	4
573.14435	PATRIC	USA	Nguyen 2018	BD phoenix	<=8	>16	16	16	16	2	4	<=1	>64	>8
573.14436	PATRIC	USA	Nguyen 2018	BD phoenix	<=8	>16	>16	16	>16	>2	<=1	<=1	>64	8
573.14437	PATRIC	USA	Nguyen 2018	BD phoenix	<=8	>16	16	>16	>16	>2	>8	>8	>64	>8
573.14438	PATRIC	USA	Nguyen 2018	BD phoenix	<=8	>16	<=1	>16	>16	>2	>8	>8	>64	8
573.14439	PATRIC	USA	Nguyen 2018	BD phoenix	32	>16	>16	16	>16	>2	<=1	<=1	>64	4
573.14440	PATRIC	USA	Nguyen 2018	BD phoenix	<=8	>16	2	<=4	>16	1	<=1	<=1	4	<=2
573.14441	PATRIC	USA	Nguyen 2018	BD phoenix	>32	>16	4	8	>16	>2	<=1	<=1	32	4
573.14442	PATRIC	USA	Nguyen 2018	BD phoenix	<=8	>16	<=1	>16	>16	>2	>8	>8	>64	4
573.14443	PATRIC	USA	Nguyen 2018	BD phoenix	<=8	>16	>16	<=4	>16	>2	<=1	<=1	8	>8
573.14444	PATRIC	USA	Nguyen 2018	BD phoenix	32	>16	>16	16	>16	>2	<=1	<=1	>64	4
573.14445	PATRIC	USA	Nguyen 2018	BD phoenix	<=8	16	16	<=4	16	>2	<=1	<=1	16	>8
573.14446	PATRIC	USA	Nguyen 2018	BD phoenix	<=8	>16	<=1	>16	>16	>2	>8	>8	>64	8
573.14447	PATRIC	USA	Nguyen 2018	BD phoenix	<=8	>16		>16	>16	>2	>8	>8	>64	>8
573.14448	PATRIC	USA	Nguyen 2018	BD phoenix	<=8	4	<=1	16	>16	>2	<=1	<=1	32	>8
573.14449	PATRIC	USA	Nguyen 2018	BD phoenix	32	>16		>16	>16	>2	<=1	<=1	>64	>8
573.14450	PATRIC	USA	Nguyen 2018	BD phoenix	<=8	>16	>16	>16	>16	>2	<=1	<=1	16	4
573.14451	PATRIC	USA	Nguyen 2018	BD phoenix	>32	>16	4	8	>16	>2	<=1	<=1	32	4
573.14452	PATRIC	USA	Nguyen 2018	BD phoenix	<=8	4	<=1	>16	>16	>2	>8	>8	>64	8
573.14453	PATRIC	USA	Nguyen 2018	BD phoenix	<=8	<=2	<=1	<=4	<=0.5	>2	<=1	<=1	<=2	>8
573.14454	PATRIC	USA	Nguyen 2018	BD phoenix	<=8	<=2	4	<=4	1	2	<=1	<=1	8	>8
573.14455	PATRIC	USA	Nguyen 2018	BD phoenix	<=8	>16	>16	>16	>16	>2	>8	>8	>64	8
573.14456	PATRIC	USA	Nguyen 2018	BD phoenix	<=8	>16	>16	>16	>16	>2	>8	>8	>64	>8
573.14457	PATRIC	USA	Nguyen 2018	BD phoenix	<=8	>16	>16	>16	>16	>2	>8	>8	>64	8
573.14458	PATRIC	USA	Nguyen 2018	BD phoenix	32	>16	>16	>16	>16	>2	<=1	<=1	>64	>8
573.14459	PATRIC	USA	Nguyen 2018	BD phoenix	<=8	>16	<=1	>16	>16	>2	<=1	<=1	>64	>8
573.14460	PATRIC	USA	Nguyen 2018	BD phoenix	<=8	>16	<=1	>16	>16	>2	>8	>8	>64	>8
573.14461	PATRIC	USA	Nguyen 2018	BD phoenix	<=8	>16		<=4	>16	>2	<=1	<=1	32	>8
573.14462	PATRIC	USA	Nguyen 2018	BD phoenix	>32	>16	2	8	>16	>2	<=1	<=1	8	4
573.14463	PATRIC	USA	Nguyen 2018	BD phoenix	<=8	4	4	8	8	<=0.5	<=1	<=1	>64	8
573.14464	PATRIC	USA	Nguyen 2018	BD phoenix	<=8	>16	>16	>16	>16	>2	<=1	<=1	>64	>8
573.14465	PATRIC	USA	Nguyen 2018	BD phoenix	>32	>16	>16	>16	>16	>2	>8	>8	>64	8
573.14466	PATRIC	USA	Nguyen 2018	BD phoenix	>32	>16	4	8	>16	>2	<=1	<=1	32	4
573.14467	PATRIC	USA	Nguyen 2018	BD phoenix	<=8	>16	<=1	16	>16	>2	<=1	<=1	32	>8
573.14468	PATRIC	USA	Nguyen 2018	BD phoenix	<=8	>16	16	8	>16	>2	<=1	<=1	32	>8
573.14469	PATRIC	USA	Nguyen 2018	BD phoenix	16	>16	>16	>16	>16	>2	>8	>8	>64	>8
573.14470	PATRIC	USA	Nguyen 2018	BD phoenix	<=8	>16	4	>16	>16	>2	<=1	<=1	>64	>8
573.14471	PATRIC	USA	Nguyen 2018	BD phoenix	<=8	>16	<=1	>16	>16	>2	>8	>8	>64	>8
573.14472	PATRIC	USA	Nguyen 2018	BD phoenix	<=8	>16	>16	>16	>16	>2	>8	>8	>64	4
573.14473	PATRIC	USA	Nguyen 2018	BD phoenix	<=8	>16	>16	8	>16	>2	<=1	<=1	>64	4
573.14474	PATRIC	USA	Nguyen 2018	BD phoenix	<=8	16	>16	<=4	16	>2	<=1	<=1	8	<=2
573.14475	PATRIC	USA	Nguyen 2018	BD phoenix	16	>16	16	>16	>16	>2	>8	>8	>64	4
573.14477	PATRIC	USA	Nguyen 2018	BD phoenix	>32	>16	16	>16	>16	>2	2	4	>64	4
573.14478	PATRIC	USA	Nguyen 2018	BD phoenix	<=8	>16	<=1	>16	>16	>2	<=1	<=1	>64	>8
573.14479	PATRIC	USA	Nguyen 2018	BD phoenix	<=8	<=2	4	<=4	1	1	<=1	<=1	8	>8
573.14480	PATRIC	USA	Nguyen 2018	BD phoenix	16	>16	>16	>16	>16	>2	>8	>8	>64	>8
573.14481	PATRIC	USA	Nguyen 2018	BD phoenix	<=8	>16	>16	<=4	>16	>2	<=1	<=1	32	<=2
573.14482	PATRIC	USA	Nguyen 2018	BD phoenix	<=8	>16		<=4	>16	>2	<=1	<=1	8	4
573.14483	PATRIC	USA	Nguyen 2018	BD phoenix	32	>16	4	>16	>16	>2	>8	>8	>64	4
573.14484	PATRIC	USA	Nguyen 2018	BD phoenix	<=8	>16	4	>16	>16	>2	<=1	<=1	>64	8
573.14485	PATRIC	USA	Nguyen 2018	BD phoenix	32	>16	>16	>16	>16	>2	>8	>8	>64	>8
573.14486	PATRIC	USA	Nguyen 2018	BD phoenix	32	>16	4	>16	>16	>2	<=1	<=1	>64	>8
573.14487	PATRIC	USA	Nguyen 2018	BD phoenix	<=8	>16		<=4	>16	>2	<=1	<=1	8	<=2
573.14488	PATRIC	USA	Nguyen 2018	BD phoenix	<=8		<=1	<=4	>16	>2	<=1	<=1	8	4
573.14489	PATRIC	USA	Nguyen 2018	BD phoenix	<=8	>16	>16	8	>16	>2	<=1	<=1	16	4
573.14490	PATRIC	USA	Nguyen 2018	BD phoenix	<=8	>16	16	8	>16	>2	<=1	<=1	8	>8
573.14491	PATRIC	USA	Nguyen 2018	BD phoenix	32	>16	>16	16	>16	>2	<=1	<=1	>64	>8
573.14492	PATRIC	USA	Nguyen 2018	BD phoenix	<=8	>16	<=1	>16	>16	>2	8	>8	>64	8
573.14493	PATRIC	USA	Nguyen 2018	BD phoenix	<=8	<=2	<=1	<=4	4	<=0.5	<=1	<=1	>64	<=2
573.14494	PATRIC	USA	Nguyen 2018	BD phoenix	<=8	>16	<=1	>16	>16	>2	<=1	<=1	>64	4
573.14495	PATRIC	USA	Nguyen 2018	BD phoenix	<=8	>16	>16	8	>16	>2	<=1	<=1	>64	4
573.14496	PATRIC	USA	Nguyen 2018	BD phoenix	32	8	<=1	<=4	>16	>2	<=1	<=1	>64	4
573.14497	PATRIC	USA	Nguyen 2018	BD phoenix	<=8	>16	>16	>16	>16	>2	>8	>8	>64	>8
573.14498	PATRIC	USA	Nguyen 2018	BD phoenix	>32	>16	>16	>16	>16	>2	8	8	>64	4
573.14499	PATRIC	USA	Nguyen 2018	BD phoenix	<=8	>16		8	>16	<=0.5	<=1	<=1	>64	8
573.14500	PATRIC	USA	Nguyen 2018	BD phoenix	<=8	>16	>16	>16	>16	>2	>8	>8	>64	8
573.14501	PATRIC	USA	Nguyen 2018	BD phoenix	<=8	>16	<=1	16	>16	>2	>8	>8	>64	<=2
573.14502	PATRIC	USA	Nguyen 2018	BD phoenix	<=8	4	4	>16	>16	>2	>8	>8	>64	>8
573.14503	PATRIC	USA	Nguyen 2018	BD phoenix	<=8	>16		16	>16	>2	>8	<=1	>64	>8
573.14504	PATRIC	USA	Nguyen 2018	BD phoenix	<=8	>16	<=1	8	>16	>2	<=1	<=1	>64	4
573.14505	PATRIC	USA	Nguyen 2018	BD phoenix	<=8	16	>16	<=4	16	>2	<=1	<=1	16	>8
573.14506	PATRIC	USA	Nguyen 2018	BD phoenix	<=8	>16	8	>16	8	>2	>8	>8	32	>8
573.14507	PATRIC	USA	Nguyen 2018	BD phoenix	32	>16	>16	>16	>16	>2	>8	>8	>64	4
573.14508	PATRIC	USA	Nguyen 2018	BD phoenix	<=8	>16		<=4	>16	>2	<=1	<=1	>64	4
573.14509	PATRIC	USA	Nguyen 2018	BD phoenix	>32	>16	16	>16	>16	>2	8	8	>64	4
573.14510	PATRIC	USA	Nguyen 2018	BD phoenix	<=8	>16	>16	<=4	>16	>2	<=1	<=1	16	>8
573.14511	PATRIC	USA	Nguyen 2018	BD phoenix	<=8	8	8	<=4	8	>2	<=1	<=1	4	>8
573.14512	PATRIC	USA	Nguyen 2018	BD phoenix	32	>16		>16	>16	>2	>8	>8	>64	4
573.14513	PATRIC	USA	Nguyen 2018	BD phoenix	<=8	>16	<=1	>16	>16	>2	>8	>8	>64	4
573.14514	PATRIC	USA	Nguyen 2018	BD phoenix	<=8	>16	>16	<=4	>16	>2	<=1	<=1	32	>8
573.14515	PATRIC	USA	Nguyen 2018	BD phoenix	<=8	>16	>16	<=4	>16	>2	<=1	<=1	32	>8
573.14516	PATRIC	USA	Nguyen 2018	BD phoenix	32	>16	16	>16	>16	>2	8	8	>64	4
573.14517	PATRIC	USA	Nguyen 2018	BD phoenix	<=8	>16	>16	>16	>16	>2	>8	>8	>64	>8
573.14518	PATRIC	USA	Nguyen 2018	BD phoenix	<=8	>16	>16	<=4	>16	>2	<=1	<=1	32	>8
573.14519	PATRIC	USA	Nguyen 2018	BD phoenix	<=8	>16	16	<=4	>16	>2	<=1	<=1	>64	<=2
573.14520	PATRIC	USA	Nguyen 2018	BD phoenix	<=8	>16	<=1	>16	>16	>2	>8	>8	>64	4
573.14521	PATRIC	USA	Nguyen 2018	BD phoenix	<=8	>16	<=1	>16	>16	>2	>8	>8	>64	4
573.14522	PATRIC	USA	Nguyen 2018	BD phoenix	<=8	>16	>16	<=4	>16	>2	<=1	<=1	>64	4
573.14523	PATRIC	USA	Nguyen 2018	BD phoenix	>32	>16	>16	>16	>16	>2	>8	>8	>64	>8
573.14524	PATRIC	USA	Nguyen 2018	BD phoenix	32	>16	8	8	>16	>2	<=1	<=1	>64	4
573.14525	PATRIC	USA	Nguyen 2018	BD phoenix	<=8	>16	>16	>16	>16	>2	<=1	<=1	>64	8
573.14526	PATRIC	USA	Nguyen 2018	BD phoenix	<=8	>16	4	>16	>16	>2	8	>8	>64	8
573.14527	PATRIC	USA	Nguyen 2018	BD phoenix	<=8	>16	>16	<=4	>16	>2	<=1	<=1	>64	>8
573.14528	PATRIC	USA	Nguyen 2018	BD phoenix	<=8	>16	<=1	>16	>16	>2	>8	>8	>64	>8
573.14529	PATRIC	USA	Nguyen 2018	BD phoenix	<=8	>16	16	>16	16	>2	<=1	<=1	>64	>8
573.14530	PATRIC	USA	Nguyen 2018	BD phoenix	<=8	>16	>16	>16	>16	>2	>8	>8	>64	8
573.14531	PATRIC	USA	Nguyen 2018	BD phoenix	32	>16	8	8	>16	>2	<=1	<=1	>64	4
573.14532	PATRIC	USA	Nguyen 2018	BD phoenix	<=8	>16	16	8	>16	>2	<=1	<=1	16	4
573.14533	PATRIC	USA	Nguyen 2018	BD phoenix	16	>16	<=1	8	>16	>2	<=1	<=1	>64	<=2
573.14534	PATRIC	USA	Nguyen 2018	BD phoenix	<=8	>16	16	<=4	>16	>2	<=1	<=1	8	<=2
573.14535	PATRIC	USA	Nguyen 2018	BD phoenix	<=8	>16	>16	<=4	>16	>2	<=1	<=1	>64	4
573.14536	PATRIC	USA	Nguyen 2018	BD phoenix	>32	>16	8	8	>16	>2	<=1	<=1	>64	<=2
573.14537	PATRIC	USA	Nguyen 2018	BD phoenix	32	>16	>16	>16	>16	>2	8	8	>64	4
573.14538	PATRIC	USA	Nguyen 2018	BD phoenix	<=8	>16	<=1	16	>16	>2	<=1	<=1	>64	4
573.14539	PATRIC	USA	Nguyen 2018	BD phoenix	<=8	>16	>16	>16	>16	>2	<=1	<=1	32	>8
573.14540	PATRIC	USA	Nguyen 2018	BD phoenix	16	>16	<=1	>16	>16	>2	>8	>8	>64	8
573.14541	PATRIC	USA	Nguyen 2018	BD phoenix	<=8	>16	>16	>16	>16	>2	<=1	<=1	>64	>8
573.14542	PATRIC	USA	Nguyen 2018	BD phoenix	32	>16	>16	>16	>16	>2	>8	>8	>64	4
573.14543	PATRIC	USA	Nguyen 2018	BD phoenix	<=8	4	>16	<=4	16	>2	<=1	<=1	16	4
573.14544	PATRIC	USA	Nguyen 2018	BD phoenix	<=8	>16	16	<=4	16	>2	<=1	<=1	64	>8
573.14545	PATRIC	USA	Nguyen 2018	BD phoenix	32	>16	16	>16	>16	>2	8	4	>64	4
573.14546	PATRIC	USA	Nguyen 2018	BD phoenix	<=8	>16	16	<=4	>16	>2	<=1	<=1	8	>8
573.14547	PATRIC	USA	Nguyen 2018	BD phoenix	32	>16	16	>16	>16	>2	>8	>8	>64	4
573.14548	PATRIC	USA	Nguyen 2018	BD phoenix	<=8	>16	>16	<=4	>16	>2	<=1	<=1	>64	<=2
573.14549	PATRIC	USA	Nguyen 2018	BD phoenix	<=8	>16	4	>16	>16	>2	>8	>8	>64	4
573.14550	PATRIC	USA	Nguyen 2018	BD phoenix	<=8	>16	>16	<=4	>16	>2	<=1	<=1	>64	>8
573.15042	PATRIC		PATRIC	broth microdilution	<=1	>64	>32	>16	>128	>8	16	>8	>128	>32
573.15043	PATRIC		PATRIC	broth microdilution	32	>64	>32	>16	>128	>8	8	>8	>128	>32
573.15044	PATRIC		PATRIC	broth microdilution	32	>64	>32	>32	64	>8	2	4	>128	>32
573.15107	PATRIC		PATRIC	broth microdilution	32	>64	32	>32	>256	>8	8	16		4
573.15108	PATRIC		PATRIC	broth microdilution	>64	>64	>32	>16	>128	>8	32	>8	>128	16
573.15217	PATRIC		PATRIC	broth microdilution	16	>64	32	>32	>128	>8	16	>8	>128	4
573.15420	PATRIC		PATRIC	broth microdilution	16	>64	32	>32	>128	>8	16	>8	>128	4
573.17908	PATRIC		PATRIC	broth microdilution	32	>64	>32	>16	>128	>8	4	>8	>128	16
573.17914	PATRIC		PATRIC	broth microdilution	32	>64	>32	>16	128	>8	16	>8	>128	4
573.17915	PATRIC		PATRIC	broth microdilution	32	>64	>32	>16	>128	>8	16	>8	>128	4
573.17927	PATRIC		PATRIC	broth microdilution	4	>64	>32	>16	>128	0.5	4	4	>128	<=2
573.17943	PATRIC		PATRIC	broth microdilution	>64	>64	>32	>16	>128	>8	4	2	>128	>32
573.18086	PATRIC		PATRIC	broth microdilution	4	>64	>32	16	>128	>8	<=0.5	<=0.12	>128	4
573.18087	PATRIC		PATRIC	broth microdilution	16	>64	>32	>16	>128	>8	64	>8	>128	4
573.18088	PATRIC		PATRIC	broth microdilution	>64	>64	>32	>16	128	>8	16	8	>128	>32
573.18090	PATRIC		PATRIC	broth microdilution	>64	>64	>32	16	>128	>8	2	4	>128	>32
573.18093	PATRIC		PATRIC	broth microdilution	>64	>64	>32	>16	>128	>8	64	>8	>128	8
573.18472	PATRIC	USA	PATRIC	Vitek 2	<=2		2	<=4	16	<=0.25			16	>=16
573.18476	PATRIC	Sweden	PATRIC	broth microdilution	6	64			32	>32	0.5	0.38	256	192
573.18477	PATRIC	Sweden	PATRIC	broth microdilution	32	>256			>256	>32	>32	>32	>256	4
573.18541	PATRIC	Taiwan	PATRIC	broth microdilution	<=2		>=64	>=64		>=4	>=16
573.18542	PATRIC		PATRIC	broth microdilution	<=1	>64	32	>16	>128	>8	<=0.5	<=0.12	>128	>32
573.18543	PATRIC		PATRIC	broth microdilution	>64	>64	>32	>16	>128	>8	2	4	>128	>32
573.18680	PATRIC		PATRIC	broth microdilution	32	>64	>32	>16	128	>8	16	>8	>128	4
573.19877	PATRIC		PATRIC	broth microdilution	32	>64	>32	>16	>128	>8	16	>8	>128	4
573.20059	PATRIC		PATRIC	broth microdilution	8	<=2	32	>16	>128	1	4	4	>128	<=2
573.20060	PATRIC		PATRIC	broth microdilution	16	>64	>32	>32	>256	>8	8	8	>128	>32
573.20061	PATRIC		PATRIC	broth microdilution	<=1	<=2	2	>16	<=1	<=0.25	4	8	>128	<=2
573.20062	PATRIC		PATRIC	broth microdilution	>64	>64	>32	>16	>128	>8	8	>8	>128	>32
573.20063	PATRIC		PATRIC	broth microdilution	>64	>64	>32	>16	>128	>8	64	>8	>128	16
573.20064	PATRIC		PATRIC	broth microdilution	8	>64	>32	>16	>128	>8	2	>8	>128	>32
573.20065	PATRIC		PATRIC	broth microdilution	16	64	>32	>16	>128	>8	64	>8	>128	>32
573.4041	PATRIC	UK	PATRIC	agar dilution				8	256	4	0.12		8	128
573.4042	PATRIC	UK	PATRIC	agar dilution				16	256	512	0.5		64	4
573.4043	PATRIC	UK	PATRIC	agar dilution				8	0.25		0.5		4	256
573.4044	PATRIC	UK	PATRIC	agar dilution				4	32	64	0.25		16	2
573.4045	PATRIC	UK	PATRIC	agar dilution				32	1	16	0.5		64	256
573.4046	PATRIC	UK	PATRIC	agar dilution				32		0.12	0.25		16	16
573.4047	PATRIC	UK	PATRIC	agar dilution				2	128	2	0.25		512
573.4048	PATRIC	UK	PATRIC	agar dilution				4	256	1	0.25		16
573.4049	PATRIC	UK	PATRIC	agar dilution				64	2	0.5	0.5		16	16
573.4050	PATRIC	Republic of Ireland	PATRIC	agar dilution				4	2	1	0.5		4	2
573.4051	PATRIC	UK	PATRIC	agar dilution				64	1	0.25	0.5		16	16
573.4052	PATRIC	UK	PATRIC	agar dilution				16	0.5	0.5	0.5		16	4
573.4053	PATRIC	UK	PATRIC	agar dilution				16	0.5	16	0.5		8	8
573.4054	PATRIC	UK	PATRIC	agar dilution				16	0.5	8	0.25		8	16
573.4055	PATRIC	UK	PATRIC	agar dilution				2	128	4	0.5		4	2
573.4056	PATRIC	UK	PATRIC	agar dilution				16	0.5	1	0.5		8	8
573.4057	PATRIC	UK	PATRIC	agar dilution				8	0.25	1	0.5		64	256
573.4058	PATRIC	UK	PATRIC	agar dilution				32	512	64	0.5		32	256
573.4059	PATRIC	UK	PATRIC	agar dilution				8	0.5	1	1		512	8
573.4060	PATRIC	UK	PATRIC	agar dilution				64	1	16	0.12		32	16
573.4061	PATRIC	UK	PATRIC	agar dilution				32	512	128	0.12		512	256
573.4062	PATRIC	UK	PATRIC	agar dilution				64	1	0.25	0.12		32	256
573.4063	PATRIC	UK	PATRIC	agar dilution				64	1	0.5	0.12		32	16
573.4064	PATRIC	UK	PATRIC	agar dilution				32	512	512	0.25		32	256
573.4065	PATRIC	UK	PATRIC	agar dilution				8	512	1	0.25		16	2
573.4066	PATRIC	UK	PATRIC	agar dilution				32	512	64	0.25		16	16
573.4067	PATRIC	UK	PATRIC	agar dilution				64	4	0.25			16	16
573.4068	PATRIC	UK	PATRIC	agar dilution				8	512	512	0.12		512	256
573.4069	PATRIC	UK	PATRIC	agar dilution				32	0.5	16			16	16
573.4070	PATRIC	UK	PATRIC	agar dilution				16	64	64	0.12		8	256
573.4071	PATRIC	UK	PATRIC	agar dilution				16	512		0.12		8	2
573.4072	PATRIC	UK	PATRIC	agar dilution				16	128	512			32	256
573.4073	PATRIC	UK	PATRIC	agar dilution				32	0.5	128			8	4
573.4074	PATRIC	UK	PATRIC	agar dilution				64	2	0.25	0.5		32	16
573.4075	PATRIC	UK	PATRIC	agar dilution				16	128	64	0.12		32	256
573.4076	PATRIC	UK	PATRIC	agar dilution				16	0.5	0.25	0.5		16	8
573.4077	PATRIC	Republic of Ireland	PATRIC	agar dilution				32	2	1	0.12		16	2
573.4078	PATRIC	UK	PATRIC	agar dilution				16	1	0.25	0.5		16	8
573.4079	PATRIC	UK	PATRIC	agar dilution				8	1	1	0.12		512	4
573.4080	PATRIC	UK	PATRIC	agar dilution				4	16	128	0.25		4	128
573.4081	PATRIC	UK	PATRIC	agar dilution				16	1	8	0.12		32	8
573.4082	PATRIC	UK	PATRIC	agar dilution				8	8	128	0.12		16	256
573.4083	PATRIC	UK	PATRIC	agar dilution				16	32	16	0.5		8	4
573.4084	PATRIC	UK	PATRIC	agar dilution				16	32	16	0.5		8	2
573.4085	PATRIC	UK	PATRIC	agar dilution				16	32	128	0.5		16	4
573.4086	PATRIC	UK	PATRIC	agar dilution				16	128	8			16	4
573.4087	PATRIC	UK	PATRIC	agar dilution				8	0.5	0.12	0.12		16	8
573.4088	PATRIC	UK	PATRIC	agar dilution				64	128	64	0.25		64	2
573.4089	PATRIC	UK	PATRIC	agar dilution				32	64	512	0.25		64	256
573.4090	PATRIC	UK	PATRIC	agar dilution				64	512	1	0.5		512	4
573.4091	PATRIC	UK	PATRIC	agar dilution				8	256	2	0.25		4	4
[truncated: 300 more rows]
