# Supplementary material for: Interpreting k-mer–based signatures for antibiotic resistance prediction
Source: Gigascience. 2020 Oct 17;9(10):giaa110. doi: 10.1093/gigascience/giaa110 (PMC7568433; doi:10.1093/gigascience/giaa110)
Supplement: giaa110_Supplemental_Files [file giaa110_supplemental_files.zip › KPN_SNS-cl_lasso-annot_signatures.xlsx]

## Sheet: Feuil1
	Antibiotic	Intercept & Decision threshold	Support size	Feature id (ordered by model coefficient and grouped by DBGWAS subgraphs)	Model coefficient (the signs are not directly related to the presence or absence of the unitig sequence)	Model coefficient (absolute value)	Corresponding number of unitigs	Annotation (green = known resistant determinant, yellow = genetic element mobility, orange = ribosmal element)	Pathway/function (from annotation)	Type of variant (from DBGWAS visualisation)	Chr/plasmid (from annotation)		Nguyen et al.
	amikacin	-3.17712	11	1	1.7007	1.7007	35	Tn3 family transposase	genetic element mobility	gene acquisition	plasmid		IncI1 plasmid conjugative transfer prepilin PilS
				2	0.627505	0.627505	2	cloacin	toxin, reduce competition from other bacteria		plasmid
				3	0.34243	0.34243	1	diguanylate cyclase	involved in biofilm formation		plasmid
				4	0.334657	0.334657	3	PqqF	zinc binding		chromosome
		0.201		5	0.310393	0.310393	1	SDR family reductase	oxido-reduction		chromosome
				6	0.28381	0.28381	36	mobile element protein	genetic element mobility	gene acquisition	plasmid
				7	0.207416	0.207416	1	ANT(3'') aminoglycoside 3''-O-nucleotidyltransferase	aminiglycoside resistance gene	gene acquisition	plasmid
	aztreonam	3.06043	28	1	-0.560676	0.560676	8	N-actyltransferase	involved in the metabolism of xenobiotics, which can lead to both the inactivation of drugs and formation of toxic metabolites	local polymorphism	chromosome		Integron integrase IntI1
				2	-0.479266	0.479266	3	recombinase	plasmid gene		plasmid
				3,9,11,16,25	-0.371837	0.371837	316	Tn3 (3), DUF3330 (9), CTX-M (11), CatB4 (16), mobile element protein (25)	plasmid with 2 resistance genes (CTX and CATB)	gene acquisition	plasmid
		0.863		4	0.33556	0.33556	4	DNA-cytosine methyltransferase			plasmid
				5	-0.303263	0.303263	4	tRNA btw 16S and 23S	intergenic region, just after the 16S ribonomal RNA		chromosome
				6	-0.274641	0.274641	5	Tn3 family transposase	genetic element mobility		plasmid
				7	0.246565	0.246565	2	SHV	Class A betalactamase		plasmid
	cefepime	0.696845	34	1	-0.685415	0.685415	84	CTX-M	Class A betalactamase	gene acquisition	chr/plasmid		Class A beta-lactamase (EC 3.5.2.6) => CTX-M family, extended spectrum
				2, 6	-0.475968	0.475968	112	Tn3 (2), IS-like (6)	genetic element mobility	gene acquisition	chr/plasmid
				3	0.46441	0.46441	1	Tn3 family transposase	genetic element mobility		plasmid
				4	-0.261897	0.261897	2	OmpK36	efflux pump - Mutant forms of the porin Omp36 result in reduced permeability to antibiotics.		chromosome
		0.581		5	-0.257194	0.257194	2	IS-like family transposase	genetic element mobility		chromosome
				7	-0.212231	0.212231	3	RNA-binding protein	Rop family plasmid primer RNA-binding protein		plasmid
				8	0.210139	0.210139	11	hypothetical protein			plasmid
				9	0.179771	0.179771	19	TEM	Class A betalactamase: cephalosporins	gene acquisition	plasmid
	cefoxitin	0.407951	171	1, 3	1.55171	1.55171	9	OmpK36	efflux pump - Mutant forms of the porin Omp36 result in reduced permeability to antibiotics.	local polymorphism	chromosome		Class A beta-lactamase (EC 3.5.2.6) => KPC family, carbapenem-hydrolyzing
				2, 41, 67, 114, 117, 165	1.47199	1.47199	262	KPC (2), + plasmid sequences	Class A betalactamase: carbapenems, cephamycins	gene acquisition	plasmid
				4, 12	0.534124	0.534124	10	MBL fold metallo-hydrolase	Protein family including class B beta-lactamases	local polymorphism in promoter	chromosome
		0.524		5	-0.483272	0.483272	1	intergenic region near IS element			chromosome
				6	0.389938	0.389938	7	TranF	conjugative transfer		plasmid
				7	0.379578	0.379578	2	hypothetical protein			chromosome
				8	-0.359159	0.359159	2	serine transporter	transporter		chromosome
	ceftazidime	5.02801	43	1,2,8,9,16,22,24,37,43	-0.84892	0.84892	540	CTX-M (1), Tn3 (2,8), Intl1 (9)	Class A betalactamase		plasmid		Integron integrase IntI1
				3,4,33	-0.474342	0.474342	76	tRNA btw 16S and 23S	intergenic region, just after the 16S ribonomal RNA		chromosome
				5	-0.350179	0.350179	3	gpmB	phosphoglycerate mutase	local polymorphism	chromosome
				6	-0.330358	0.330358	6	glutamate decarboxylase			plasmid
		0.898		7	-0.317076	0.317076	2	cupin			chromosome
				10,37	-0.303342	0.303342	94	31-polyC // polyG regions	homopolymers - low complexity regions		no hit
				11	-0.288439	0.288439	6	TEM	Class A betalactamase: cephalosporins	gene acquisition	plasmid
	ciprofloxacin	5.37928	35	1	-3.01679	3.01679	5	gyrA	DNA gyrase, target of the antibiotic	local polymorphism	chromosome		Integron integrase IntI1
				1	-3.01679	3.01679	3	parC	DNA gyrase, target of the antibiotic	local polymorphism	chromosome
				2	-0.670014	0.670014	12	IntI1	genetic element mobility	gene acquisition	plasmid
				3, 8	0.640615	0.640615	264	QnrB (3), IS family transposase (8)	Quinolone resistance protein	gene acquisition	plasmid
		0.766		4,5,6	-0.521822	0.521822	54	Tn3 promoter (4), intergenic near integrase (5), AAC6'-Ib-cr5 (6)	Fluoroquinolone-acetylating aminoglycoside 6'-N-acetyltransferase	gene acquisition	plasmid
				7	-0.288202	0.288202	7	TraI	conjugative transfer relaxase/helicase		chr/plasmid
				8.29	-0.240219	0.240219	209	IS-like family transposase	genetic element mobility		chr/plasmid
	imipenem	-2.46618	7	1.5	4.27453	4.27453	196	KPC (1), + plasmid sequences	Class A betalactamase: carbapenems, cephamycins	gene acquisition	plasmid		Class A beta-lactamase (EC 3.5.2.6) => KPC family, carbapenem-hydrolyzing
				2	-0.112615	0.112615	39	IS-like family transposase	genetic element mobility		plasmid
				3	0.111072	0.111072	1	Tn3 family transposase	genetic element mobility		plasmid
		0.112		4	-0.0298772	0.0298772	4	transcriptional regulator	LuxR family transcriptional regulator		chromosome
				6	0.015954	0.015954	1	hypothetical protein			plasmid
				7	-0.0129999	0.0129999	1	repB	plasmid replication initiator protein		plasmid
	meropenem	-1.98423	3	1	3.3028	3.3028	159	KPC, + plasmid sequences	Class A betalactamase: carbapenems, cephamycins		plasmid		Class A beta-lactamase (EC 3.5.2.6) => KPC family, carbapenem-hydrolyzing
				2	0.149674	0.149674	1	Tn3 family transposase	genetic element mobility		plasmid
		0.162		3	-0.143758	0.143758	4	HscA	molecular chaperone		chromosome
	piper.tazo	0.653104	120	1,2,3,6,7,12,15,16,20,30,31,38,40,60,61,64,65,82,84,105,113	1.05026	1.05026	284	KPC (1), AAC3 (2), CatB4 (3), OXA (3), TEM (7)	plasmid of multi-resistance	gene acquisition	plasmid		plasmid stabilization system
				4.106	0.503326	0.503326	9	OmpK36	efflux pump - Mutant forms of the porin Omp36 result in reduced permeability to antibiotics.		chromosome
		0.741		5	0.471963	0.471963	4	hypothetical protein			plasmid
				8	-0.426048	0.426048	3	intergenic region amyA	between alpha amylase and lipoprotein		chromosome
				9	-0.419849	0.419849	5	TrbI	conjugative transfer system protein		plasmid
				10	-0.404825	0.404825	3	MDR efflux	multidrug efflux RND transporter permease subunit OqxB		chromosome
	tetracycline	-0.858832	109	1,14,49,50,105	4.07568	4.07568	152	tetA (1), tetR (1)	Tetracycline resistance major facilitato superfamily MFS efflux pumps, Tetracycline transcriptional repressor	gene acquisition	plasmid		Tetracycline resistance regulatory protein TetR
				2	2.8417	2.8417	1	tetD	Tetracycline resistance major facilitator superfamily MFS efflux pumps		plasmid
				3	-0.404914	0.404914	8	tRNA btw 5S and 23S	intergenic region, just after the 23S ribonomal RNA		chromosome
				4.33	0.392596	0.392596	9	TraK	conjugative transfer system protein		plasmid
		0.472		5	-0.342407	0.342407	2	BapA	BapA prefix-like domain-containing protein		chromosome
				6	0.287796	0.287796	3	promoter of HokA	type I toxin-antitoxin system toxin HokA		chromosome
				7	-0.277988	0.277988	2	hypothetical protein			plasmid
				8	0.262845	0.262845	3	OmpK36	efflux pump - Mutant forms of the porin Omp36 result in reduced permeability to antibiotics.		chromosome
					Table

## Sheet: Feuil2
TABLE 1.
Classification schemes for bacterial β-lactamases, expanded from Bush et al. (16)
Bush-Jacoby group (2009)	Bush-Jacoby-Medeiros group (1995)	Molecular class (subclass)	Distinctive substrate(s)	Inhibited by		Defining characteristic(s)	Representative enzyme(s)
				CA or TZBa	EDTA
1	1	C	Cephalosporins	No	No	Greater hydrolysis of cephalosporins than benzylpenicillin; hydrolyzes cephamycins	E. coli AmpC, P99, ACT-1, CMY-2, FOX-1, MIR-1
1e	NIb	C	Cephalosporins	No	No	Increased hydrolysis of ceftazidime and often other oxyimino-β-lactams	GC1, CMY-37
2a	2a	A	Penicillins	Yes	No	Greater hydrolysis of benzylpenicillin than cephalosporins	PC1
2b	2b	A	Penicillins, early cephalosporins	Yes	No	Similar hydrolysis of benzylpenicillin and cephalosporins	TEM-1, TEM-2, SHV-1
2be	2be	A	Extended-spectrum cephalosporins, monobactams	Yes	No	Increased hydrolysis of oxyimino-β-lactams (cefotaxime, ceftazidime, ceftriaxone, cefepime, aztreonam)	TEM-3, SHV-2, CTX-M-15, PER-1, VEB-1
2br	2br	A	Penicillins	No	No	Resistance to clavulanic acid, sulbactam, and tazobactam	TEM-30, SHV-10
2ber	NI	A	Extended-spectrum cephalosporins, monobactams	No	No	Increased hydrolysis of oxyimino-β-lactams combined with resistance to clavulanic acid, sulbactam, and tazobactam	TEM-50
2c	2c	A	Carbenicillin	Yes	No	Increased hydrolysis of carbenicillin	PSE-1, CARB-3
2ce	NI	A	Carbenicillin, cefepime	Yes	No	Increased hydrolysis of carbenicillin, cefepime, and cefpirome	RTG-4
2d	2d	D	Cloxacillin	Variable	No	Increased hydrolysis of cloxacillin or oxacillin	OXA-1, OXA-10
2de	NI	D	Extended-spectrum cephalosporins	Variable	No	Hydrolyzes cloxacillin or oxacillin and oxyimino-β-lactams	OXA-11, OXA-15
2df	NI	D	Carbapenems	Variable	No	Hydrolyzes cloxacillin or oxacillin and carbapenems	OXA-23, OXA-48
2e	2e	A	Extended-spectrum cephalosporins	Yes	No	Hydrolyzes cephalosporins. Inhibited by clavulanic acid but not aztreonam	CepA
2f	2f	A	Carbapenems	Variable	No	Increased hydrolysis of carbapenems, oxyimino-β-lactams, cephamycins	KPC-2, IMI-1, SME-1
3a	3	B (B1)	Carbapenems	No	Yes	Broad-spectrum hydrolysis including carbapenems but not monobactams	IMP-1, VIM-1, CcrA, IND-1
		B (B3)					L1, CAU-1, GOB-1, FEZ-1
3b	3	B (B2)	Carbapenems	No	Yes	Preferential hydrolysis of carbapenems	CphA, Sfh-1
NI	4	Unknown
aCA, clavulanic acid; TZB, tazobactam.
bNI, not included.
